# Supplementary material for: Home-site advantage for host species–specific gut microbiota
Source: Sci Adv. 2023 May 12;9(19):eadf5499. doi: 10.1126/sciadv.adf5499 (PMC10184861; doi:10.1126/sciadv.adf5499)
Supplement: Supplementary file 2 — Tables S1 to S6 [file sciadv.adf5499_tables_s1_to_s6.zip]

Archive with 6 entries (6 files):
- adf5499_Table_S1.xlsx
- adf5499_Table_S2.xlsx
- adf5499_Table_S3.xlsx
- adf5499_Table_S4.xlsx
- adf5499_Table_S5.xlsx
- adf5499_Table_S6.xlsx
