# Supplementary material for: Home-site advantage for host species–specific gut microbiota
Source: Sci Adv. 2023 May 12;9(19):eadf5499. doi: 10.1126/sciadv.adf5499 (PMC10184861; doi:10.1126/sciadv.adf5499)
Supplement: Supplementary file 2 — Tables S1 to S6 [file sciadv.adf5499_tables_s1_to_s6.zip › adf5499_Table_S1.xlsx]

## Sheet: Table S1
Table S1. Metadata for rodent donor and recipient samples.
Sample_ID	Sample_Name	Sample_Type	Mouse_ID	Recipient_Sex	Recipient_Genotype	Cage_ID	Cage_Number	Inoculum_ID	Species_1	Species_2	Species_Comparison	Strain_1	Strain_2	Strain_Comparison	Individual_1	Individual_2	Individual_Comparison	Strain_1_Fecal_Mass	Strain_2_Fecal_Mass	Weight_Ratio	Total_Fecal_Mass	Time_Point	Week	Sequencing_Run	Sequencing_Type	Primers_16S_Region	Sequencing_Center
Mmus_B6Con_1431F_Donor	Mmus_B6Con_1431F	Donor	Mmus_B6Con_1431F	NA	WT	Donor	Donor	Donor	Mmus	Mmus	Mmus	Mmus_B6Con	Mmus_B6Con	Mmus_B6Con	C57_1431F	C57_1431F	C57_1431F	NA	NA	NA	NA	Donor	-1	Seq_Run_1	16S_Amplicon	515F_926R_V4V5	Microbiome_Core_Lab_Weill_Cornell_Medicine
Mmus_B6Con_1433F_Donor	Mmus_B6Con_1433F	Donor	Mmus_B6Con_1433F	NA	WT	Donor	Donor	Donor	Mmus	Mmus	Mmus	Mmus_B6Con	Mmus_B6Con	Mmus_B6Con	C57_1433F	C57_1433F	C57_1433F	NA	NA	NA	NA	Donor	-1	Seq_Run_1	16S_Amplicon	515F_926R_V4V5	Microbiome_Core_Lab_Weill_Cornell_Medicine
Mmus_B6Con_vs_Mmus_B6Con_c15_Inoculum	15_INO	Inoculum	c15	NA	WT	c15	15	Inoc_15	Mmus	Mmus	Mmus_vs_Mmus	Mmus_B6Con	Mmus_B6Con	Mmus_B6Con_vs_Mmus_B6Con	C57_1433F	C57_1431F	C57_1433F_vs_C57_1431F	0.035	0.032	1.09375	0.067	Inoculum	0	Seq_Run_1	16S_Amplicon	515F_926R_V4V5	Microbiome_Core_Lab_Weill_Cornell_Medicine
Mmus_B6Con_vs_Mmus_B6Con_m15A_w1	15A_W1	Feces_Output	m15A	NA	WT	c15	15	Inoc_15	Mmus	Mmus	Mmus_vs_Mmus	Mmus_B6Con	Mmus_B6Con	Mmus_B6Con_vs_Mmus_B6Con	C57_1433F	C57_1431F	C57_1433F_vs_C57_1431F	0.035	0.032	1.09375	0.067	w1	1	Seq_Run_1	16S_Amplicon	515F_926R_V4V5	Microbiome_Core_Lab_Weill_Cornell_Medicine
Mmus_B6Con_vs_Mmus_B6Con_m15A_w2	15A_W2	Feces_Output	m15A	NA	WT	c15	15	Inoc_15	Mmus	Mmus	Mmus_vs_Mmus	Mmus_B6Con	Mmus_B6Con	Mmus_B6Con_vs_Mmus_B6Con	C57_1433F	C57_1431F	C57_1433F_vs_C57_1431F	0.035	0.032	1.09375	0.067	w2	2	Seq_Run_1	16S_Amplicon	515F_926R_V4V5	Microbiome_Core_Lab_Weill_Cornell_Medicine
Mmus_B6Con_vs_Mmus_B6Con_m15A_w3	15A_W3	Feces_Output	m15A	NA	WT	c15	15	Inoc_15	Mmus	Mmus	Mmus_vs_Mmus	Mmus_B6Con	Mmus_B6Con	Mmus_B6Con_vs_Mmus_B6Con	C57_1433F	C57_1431F	C57_1433F_vs_C57_1431F	0.035	0.032	1.09375	0.067	w3	3	Seq_Run_1	16S_Amplicon	515F_926R_V4V5	Microbiome_Core_Lab_Weill_Cornell_Medicine
Mmus_B6Con_vs_Mmus_B6Con_m15A_w4	15A_W4	Feces_Output	m15A	NA	WT	c15	15	Inoc_15	Mmus	Mmus	Mmus_vs_Mmus	Mmus_B6Con	Mmus_B6Con	Mmus_B6Con_vs_Mmus_B6Con	C57_1433F	C57_1431F	C57_1433F_vs_C57_1431F	0.035	0.032	1.09375	0.067	w4	4	Seq_Run_1	16S_Amplicon	515F_926R_V4V5	Microbiome_Core_Lab_Weill_Cornell_Medicine
Mmus_B6Con_vs_Mmus_B6Con_m15B_w1	15B_W1	Feces_Output	m15B	NA	WT	c15	15	Inoc_15	Mmus	Mmus	Mmus_vs_Mmus	Mmus_B6Con	Mmus_B6Con	Mmus_B6Con_vs_Mmus_B6Con	C57_1433F	C57_1431F	C57_1433F_vs_C57_1431F	0.035	0.032	1.09375	0.067	w1	1	Seq_Run_1	16S_Amplicon	515F_926R_V4V5	Microbiome_Core_Lab_Weill_Cornell_Medicine
Mmus_B6Con_vs_Mmus_B6Con_m15B_w2	15B_W2	Feces_Output	m15B	NA	WT	c15	15	Inoc_15	Mmus	Mmus	Mmus_vs_Mmus	Mmus_B6Con	Mmus_B6Con	Mmus_B6Con_vs_Mmus_B6Con	C57_1433F	C57_1431F	C57_1433F_vs_C57_1431F	0.035	0.032	1.09375	0.067	w2	2	Seq_Run_1	16S_Amplicon	515F_926R_V4V5	Microbiome_Core_Lab_Weill_Cornell_Medicine
Mmus_B6Con_vs_Mmus_B6Con_m15B_w3	15B_W3	Feces_Output	m15B	NA	WT	c15	15	Inoc_15	Mmus	Mmus	Mmus_vs_Mmus	Mmus_B6Con	Mmus_B6Con	Mmus_B6Con_vs_Mmus_B6Con	C57_1433F	C57_1431F	C57_1433F_vs_C57_1431F	0.035	0.032	1.09375	0.067	w3	3	Seq_Run_1	16S_Amplicon	515F_926R_V4V5	Microbiome_Core_Lab_Weill_Cornell_Medicine
Mmus_B6Con_vs_Mmus_B6Con_m15B_w4	15B_W4	Feces_Output	m15B	NA	WT	c15	15	Inoc_15	Mmus	Mmus	Mmus_vs_Mmus	Mmus_B6Con	Mmus_B6Con	Mmus_B6Con_vs_Mmus_B6Con	C57_1433F	C57_1431F	C57_1433F_vs_C57_1431F	0.035	0.032	1.09375	0.067	w4	4	Seq_Run_1	16S_Amplicon	515F_926R_V4V5	Microbiome_Core_Lab_Weill_Cornell_Medicine
Mmus_B6Con_vs_Mmus_LEW_c16_Inoculum	16_INO	Inoculum	c16	NA	WT	c16	16	Inoc_16	Mmus	Mmus	Mmus_vs_Mmus	Mmus_B6Con	Mmus_LEW	Mmus_B6Con_vs_Mmus_LEW	C57_1433F	LEWES_284F	C57_1433F_vs_LEWES_284F	0.021	0.021	1	0.042	Inoculum	0	Seq_Run_1	16S_Amplicon	515F_926R_V4V5	Microbiome_Core_Lab_Weill_Cornell_Medicine
Mmus_B6Con_vs_Mmus_LEW_m16A_w1	16A_W1	Feces_Output	m16A	NA	WT	c16	16	Inoc_16	Mmus	Mmus	Mmus_vs_Mmus	Mmus_B6Con	Mmus_LEW	Mmus_B6Con_vs_Mmus_LEW	C57_1433F	LEWES_284F	C57_1433F_vs_LEWES_284F	0.021	0.021	1	0.042	w1	1	Seq_Run_1	16S_Amplicon	515F_926R_V4V5	Microbiome_Core_Lab_Weill_Cornell_Medicine
Mmus_B6Con_vs_Mmus_LEW_m16A_w2	16A_W2	Feces_Output	m16A	NA	WT	c16	16	Inoc_16	Mmus	Mmus	Mmus_vs_Mmus	Mmus_B6Con	Mmus_LEW	Mmus_B6Con_vs_Mmus_LEW	C57_1433F	LEWES_284F	C57_1433F_vs_LEWES_284F	0.021	0.021	1	0.042	w2	2	Seq_Run_1	16S_Amplicon	515F_926R_V4V5	Microbiome_Core_Lab_Weill_Cornell_Medicine
Mmus_B6Con_vs_Mmus_LEW_m16A_w3	16A_W3	Feces_Output	m16A	NA	WT	c16	16	Inoc_16	Mmus	Mmus	Mmus_vs_Mmus	Mmus_B6Con	Mmus_LEW	Mmus_B6Con_vs_Mmus_LEW	C57_1433F	LEWES_284F	C57_1433F_vs_LEWES_284F	0.021	0.021	1	0.042	w3	3	Seq_Run_1	16S_Amplicon	515F_926R_V4V5	Microbiome_Core_Lab_Weill_Cornell_Medicine
Mmus_B6Con_vs_Mmus_LEW_m16A_w4	16A_W4	Feces_Output	m16A	NA	WT	c16	16	Inoc_16	Mmus	Mmus	Mmus_vs_Mmus	Mmus_B6Con	Mmus_LEW	Mmus_B6Con_vs_Mmus_LEW	C57_1433F	LEWES_284F	C57_1433F_vs_LEWES_284F	0.021	0.021	1	0.042	w4	4	Seq_Run_1	16S_Amplicon	515F_926R_V4V5	Microbiome_Core_Lab_Weill_Cornell_Medicine
Mmus_B6Con_vs_Mmus_LEW_m16B_w1	16B_W1	Feces_Output	m16B	NA	WT	c16	16	Inoc_16	Mmus	Mmus	Mmus_vs_Mmus	Mmus_B6Con	Mmus_LEW	Mmus_B6Con_vs_Mmus_LEW	C57_1433F	LEWES_284F	C57_1433F_vs_LEWES_284F	0.021	0.021	1	0.042	w1	1	Seq_Run_1	16S_Amplicon	515F_926R_V4V5	Microbiome_Core_Lab_Weill_Cornell_Medicine
Mmus_B6Con_vs_Mmus_LEW_m16B_w2	16B_W2	Feces_Output	m16B	NA	WT	c16	16	Inoc_16	Mmus	Mmus	Mmus_vs_Mmus	Mmus_B6Con	Mmus_LEW	Mmus_B6Con_vs_Mmus_LEW	C57_1433F	LEWES_284F	C57_1433F_vs_LEWES_284F	0.021	0.021	1	0.042	w2	2	Seq_Run_1	16S_Amplicon	515F_926R_V4V5	Microbiome_Core_Lab_Weill_Cornell_Medicine
Mmus_B6Con_vs_Mmus_LEW_m16B_w3	16B_W3	Feces_Output	m16B	NA	WT	c16	16	Inoc_16	Mmus	Mmus	Mmus_vs_Mmus	Mmus_B6Con	Mmus_LEW	Mmus_B6Con_vs_Mmus_LEW	C57_1433F	LEWES_284F	C57_1433F_vs_LEWES_284F	0.021	0.021	1	0.042	w3	3	Seq_Run_1	16S_Amplicon	515F_926R_V4V5	Microbiome_Core_Lab_Weill_Cornell_Medicine
Mmus_B6Con_vs_Mmus_LEW_m16B_w4	16B_W4	Feces_Output	m16B	NA	WT	c16	16	Inoc_16	Mmus	Mmus	Mmus_vs_Mmus	Mmus_B6Con	Mmus_LEW	Mmus_B6Con_vs_Mmus_LEW	C57_1433F	LEWES_284F	C57_1433F_vs_LEWES_284F	0.021	0.021	1	0.042	w4	4	Seq_Run_1	16S_Amplicon	515F_926R_V4V5	Microbiome_Core_Lab_Weill_Cornell_Medicine
Mmus_B6Con_vs_Mmus_NY2_c14_Inoculum	14_INO	Inoculum	c14	NA	WT	c14	14	Inoc_14	Mmus	Mmus	Mmus_vs_Mmus	Mmus_B6Con	Mmus_NY2	Mmus_B6Con_vs_Mmus_NY2	C57_1431F	NY2_641F	C57_1431F_vs_NY2_641F	0.021	0.021	1	0.042	Inoculum	0	Seq_Run_1	16S_Amplicon	515F_926R_V4V5	Microbiome_Core_Lab_Weill_Cornell_Medicine
Mmus_B6Con_vs_Mmus_NY2_m14A_w1	14A_W1	Feces_Output	m14A	NA	WT	c14	14	Inoc_14	Mmus	Mmus	Mmus_vs_Mmus	Mmus_B6Con	Mmus_NY2	Mmus_B6Con_vs_Mmus_NY2	C57_1431F	NY2_641F	C57_1431F_vs_NY2_641F	0.021	0.021	1	0.042	w1	1	Seq_Run_1	16S_Amplicon	515F_926R_V4V5	Microbiome_Core_Lab_Weill_Cornell_Medicine
Mmus_B6Con_vs_Mmus_NY2_m14A_w2	14A_W2	Feces_Output	m14A	NA	WT	c14	14	Inoc_14	Mmus	Mmus	Mmus_vs_Mmus	Mmus_B6Con	Mmus_NY2	Mmus_B6Con_vs_Mmus_NY2	C57_1431F	NY2_641F	C57_1431F_vs_NY2_641F	0.021	0.021	1	0.042	w2	2	Seq_Run_1	16S_Amplicon	515F_926R_V4V5	Microbiome_Core_Lab_Weill_Cornell_Medicine
Mmus_B6Con_vs_Mmus_NY2_m14A_w3	14A_W3	Feces_Output	m14A	NA	WT	c14	14	Inoc_14	Mmus	Mmus	Mmus_vs_Mmus	Mmus_B6Con	Mmus_NY2	Mmus_B6Con_vs_Mmus_NY2	C57_1431F	NY2_641F	C57_1431F_vs_NY2_641F	0.021	0.021	1	0.042	w3	3	Seq_Run_1	16S_Amplicon	515F_926R_V4V5	Microbiome_Core_Lab_Weill_Cornell_Medicine
Mmus_B6Con_vs_Mmus_NY2_m14A_w4	14A_W4	Feces_Output	m14A	NA	WT	c14	14	Inoc_14	Mmus	Mmus	Mmus_vs_Mmus	Mmus_B6Con	Mmus_NY2	Mmus_B6Con_vs_Mmus_NY2	C57_1431F	NY2_641F	C57_1431F_vs_NY2_641F	0.021	0.021	1	0.042	w4	4	Seq_Run_1	16S_Amplicon	515F_926R_V4V5	Microbiome_Core_Lab_Weill_Cornell_Medicine
Mmus_B6Con_vs_Mmus_NY2_m14B_w1	14B_W1	Feces_Output	m14B	NA	WT	c14	14	Inoc_14	Mmus	Mmus	Mmus_vs_Mmus	Mmus_B6Con	Mmus_NY2	Mmus_B6Con_vs_Mmus_NY2	C57_1431F	NY2_641F	C57_1431F_vs_NY2_641F	0.021	0.021	1	0.042	w1	1	Seq_Run_1	16S_Amplicon	515F_926R_V4V5	Microbiome_Core_Lab_Weill_Cornell_Medicine
Mmus_B6Con_vs_Mmus_NY2_m14B_w2	14B_W2	Feces_Output	m14B	NA	WT	c14	14	Inoc_14	Mmus	Mmus	Mmus_vs_Mmus	Mmus_B6Con	Mmus_NY2	Mmus_B6Con_vs_Mmus_NY2	C57_1431F	NY2_641F	C57_1431F_vs_NY2_641F	0.021	0.021	1	0.042	w2	2	Seq_Run_1	16S_Amplicon	515F_926R_V4V5	Microbiome_Core_Lab_Weill_Cornell_Medicine
Mmus_B6Con_vs_Mmus_NY2_m14B_w3	14B_W3	Feces_Output	m14B	NA	WT	c14	14	Inoc_14	Mmus	Mmus	Mmus_vs_Mmus	Mmus_B6Con	Mmus_NY2	Mmus_B6Con_vs_Mmus_NY2	C57_1431F	NY2_641F	C57_1431F_vs_NY2_641F	0.021	0.021	1	0.042	w3	3	Seq_Run_1	16S_Amplicon	515F_926R_V4V5	Microbiome_Core_Lab_Weill_Cornell_Medicine
Mmus_B6Con_vs_Mmus_NY2_m14B_w4	14B_W4	Feces_Output	m14B	NA	WT	c14	14	Inoc_14	Mmus	Mmus	Mmus_vs_Mmus	Mmus_B6Con	Mmus_NY2	Mmus_B6Con_vs_Mmus_NY2	C57_1431F	NY2_641F	C57_1431F_vs_NY2_641F	0.021	0.021	1	0.042	w4	4	Seq_Run_1	16S_Amplicon	515F_926R_V4V5	Microbiome_Core_Lab_Weill_Cornell_Medicine
Mmus_B6Con_vs_Mpah_c13_Inoculum	13_INO	Inoculum	c13	NA	WT	c13	13	Inoc_13	Mmus	Mpah	Mmus_vs_Mpah	Mmus_B6Con	Mpah	Mmus_B6Con_vs_Mpah	C57_1431F	PAH_230F	C57_1431F_vs_PAH_230F	0.021	0.023	0.913043	0.044	Inoculum	0	Seq_Run_1	16S_Amplicon	515F_926R_V4V5	Microbiome_Core_Lab_Weill_Cornell_Medicine
Mmus_B6Con_vs_Mpah_m13A_w1	13A_W1	Feces_Output	m13A	NA	WT	c13	13	Inoc_13	Mmus	Mpah	Mmus_vs_Mpah	Mmus_B6Con	Mpah	Mmus_B6Con_vs_Mpah	C57_1431F	PAH_230F	C57_1431F_vs_PAH_230F	0.021	0.023	0.913043	0.044	w1	1	Seq_Run_1	16S_Amplicon	515F_926R_V4V5	Microbiome_Core_Lab_Weill_Cornell_Medicine
Mmus_B6Con_vs_Mpah_m13A_w2	13A_W2	Feces_Output	m13A	NA	WT	c13	13	Inoc_13	Mmus	Mpah	Mmus_vs_Mpah	Mmus_B6Con	Mpah	Mmus_B6Con_vs_Mpah	C57_1431F	PAH_230F	C57_1431F_vs_PAH_230F	0.021	0.023	0.913043	0.044	w2	2	Seq_Run_1	16S_Amplicon	515F_926R_V4V5	Microbiome_Core_Lab_Weill_Cornell_Medicine
Mmus_B6Con_vs_Mpah_m13A_w3	13A_W3	Feces_Output	m13A	NA	WT	c13	13	Inoc_13	Mmus	Mpah	Mmus_vs_Mpah	Mmus_B6Con	Mpah	Mmus_B6Con_vs_Mpah	C57_1431F	PAH_230F	C57_1431F_vs_PAH_230F	0.021	0.023	0.913043	0.044	w3	3	Seq_Run_1	16S_Amplicon	515F_926R_V4V5	Microbiome_Core_Lab_Weill_Cornell_Medicine
Mmus_B6Con_vs_Mpah_m13A_w4	13A_W4	Feces_Output	m13A	NA	WT	c13	13	Inoc_13	Mmus	Mpah	Mmus_vs_Mpah	Mmus_B6Con	Mpah	Mmus_B6Con_vs_Mpah	C57_1431F	PAH_230F	C57_1431F_vs_PAH_230F	0.021	0.023	0.913043	0.044	w4	4	Seq_Run_1	16S_Amplicon	515F_926R_V4V5	Microbiome_Core_Lab_Weill_Cornell_Medicine
Mmus_B6Con_vs_Mpah_m13B_w1	13B_W1	Feces_Output	m13B	NA	WT	c13	13	Inoc_13	Mmus	Mpah	Mmus_vs_Mpah	Mmus_B6Con	Mpah	Mmus_B6Con_vs_Mpah	C57_1431F	PAH_230F	C57_1431F_vs_PAH_230F	0.021	0.023	0.913043	0.044	w1	1	Seq_Run_1	16S_Amplicon	515F_926R_V4V5	Microbiome_Core_Lab_Weill_Cornell_Medicine
Mmus_B6Con_vs_Mpah_m13B_w2	13B_W2	Feces_Output	m13B	NA	WT	c13	13	Inoc_13	Mmus	Mpah	Mmus_vs_Mpah	Mmus_B6Con	Mpah	Mmus_B6Con_vs_Mpah	C57_1431F	PAH_230F	C57_1431F_vs_PAH_230F	0.021	0.023	0.913043	0.044	w2	2	Seq_Run_1	16S_Amplicon	515F_926R_V4V5	Microbiome_Core_Lab_Weill_Cornell_Medicine
Mmus_B6Con_vs_Mpah_m13B_w3	13B_W3	Feces_Output	m13B	NA	WT	c13	13	Inoc_13	Mmus	Mpah	Mmus_vs_Mpah	Mmus_B6Con	Mpah	Mmus_B6Con_vs_Mpah	C57_1431F	PAH_230F	C57_1431F_vs_PAH_230F	0.021	0.023	0.913043	0.044	w3	3	Seq_Run_1	16S_Amplicon	515F_926R_V4V5	Microbiome_Core_Lab_Weill_Cornell_Medicine
Mmus_B6Con_vs_Mpah_m13B_w4	13B_W4	Feces_Output	m13B	NA	WT	c13	13	Inoc_13	Mmus	Mpah	Mmus_vs_Mpah	Mmus_B6Con	Mpah	Mmus_B6Con_vs_Mpah	C57_1431F	PAH_230F	C57_1431F_vs_PAH_230F	0.021	0.023	0.913043	0.044	w4	4	Seq_Run_1	16S_Amplicon	515F_926R_V4V5	Microbiome_Core_Lab_Weill_Cornell_Medicine
Mmus_B6Con_vs_Mspic_SPITUA_c17_Inoculum	17_INO	Inoculum	c17	NA	WT	c17	17	Inoc_17	Mmus	Mspic	Mmus_vs_Mspic	Mmus_B6Con	Mspic_SPITUA	Mmus_B6Con_vs_Mspic_SPITUA	C57_1433F	SPI_207F	C57_1433F_vs_SPI_207F	0.012	0.011	1.09091	0.023	Inoculum	0	Seq_Run_1	16S_Amplicon	515F_926R_V4V5	Microbiome_Core_Lab_Weill_Cornell_Medicine
Mmus_B6Con_vs_Mspic_SPITUA_m17A_w1	17A_W1	Feces_Output	m17A	NA	WT	c17	17	Inoc_17	Mmus	Mspic	Mmus_vs_Mspic	Mmus_B6Con	Mspic_SPITUA	Mmus_B6Con_vs_Mspic_SPITUA	C57_1433F	SPI_207F	C57_1433F_vs_SPI_207F	0.012	0.011	1.09091	0.023	w1	1	Seq_Run_1	16S_Amplicon	515F_926R_V4V5	Microbiome_Core_Lab_Weill_Cornell_Medicine
Mmus_B6Con_vs_Mspic_SPITUA_m17A_w2	17A_W2	Feces_Output	m17A	NA	WT	c17	17	Inoc_17	Mmus	Mspic	Mmus_vs_Mspic	Mmus_B6Con	Mspic_SPITUA	Mmus_B6Con_vs_Mspic_SPITUA	C57_1433F	SPI_207F	C57_1433F_vs_SPI_207F	0.012	0.011	1.09091	0.023	w2	2	Seq_Run_1	16S_Amplicon	515F_926R_V4V5	Microbiome_Core_Lab_Weill_Cornell_Medicine
Mmus_B6Con_vs_Mspic_SPITUA_m17A_w3	17A_W3	Feces_Output	m17A	NA	WT	c17	17	Inoc_17	Mmus	Mspic	Mmus_vs_Mspic	Mmus_B6Con	Mspic_SPITUA	Mmus_B6Con_vs_Mspic_SPITUA	C57_1433F	SPI_207F	C57_1433F_vs_SPI_207F	0.012	0.011	1.09091	0.023	w3	3	Seq_Run_1	16S_Amplicon	515F_926R_V4V5	Microbiome_Core_Lab_Weill_Cornell_Medicine
Mmus_B6Con_vs_Mspic_SPITUA_m17A_w4	17A_W4	Feces_Output	m17A	NA	WT	c17	17	Inoc_17	Mmus	Mspic	Mmus_vs_Mspic	Mmus_B6Con	Mspic_SPITUA	Mmus_B6Con_vs_Mspic_SPITUA	C57_1433F	SPI_207F	C57_1433F_vs_SPI_207F	0.012	0.011	1.09091	0.023	w4	4	Seq_Run_1	16S_Amplicon	515F_926R_V4V5	Microbiome_Core_Lab_Weill_Cornell_Medicine
Mmus_B6Con_vs_Mspic_SPITUA_m17B_w1	17B_W1	Feces_Output	m17B	NA	WT	c17	17	Inoc_17	Mmus	Mspic	Mmus_vs_Mspic	Mmus_B6Con	Mspic_SPITUA	Mmus_B6Con_vs_Mspic_SPITUA	C57_1433F	SPI_207F	C57_1433F_vs_SPI_207F	0.012	0.011	1.09091	0.023	w1	1	Seq_Run_1	16S_Amplicon	515F_926R_V4V5	Microbiome_Core_Lab_Weill_Cornell_Medicine
Mmus_B6Con_vs_Mspic_SPITUA_m17B_w2	17B_W2	Feces_Output	m17B	NA	WT	c17	17	Inoc_17	Mmus	Mspic	Mmus_vs_Mspic	Mmus_B6Con	Mspic_SPITUA	Mmus_B6Con_vs_Mspic_SPITUA	C57_1433F	SPI_207F	C57_1433F_vs_SPI_207F	0.012	0.011	1.09091	0.023	w2	2	Seq_Run_1	16S_Amplicon	515F_926R_V4V5	Microbiome_Core_Lab_Weill_Cornell_Medicine
Mmus_B6Con_vs_Mspic_SPITUA_m17B_w3	17B_W3	Feces_Output	m17B	NA	WT	c17	17	Inoc_17	Mmus	Mspic	Mmus_vs_Mspic	Mmus_B6Con	Mspic_SPITUA	Mmus_B6Con_vs_Mspic_SPITUA	C57_1433F	SPI_207F	C57_1433F_vs_SPI_207F	0.012	0.011	1.09091	0.023	w3	3	Seq_Run_1	16S_Amplicon	515F_926R_V4V5	Microbiome_Core_Lab_Weill_Cornell_Medicine
Mmus_B6Con_vs_Mspic_SPITUA_m17B_w4	17B_W4	Feces_Output	m17B	NA	WT	c17	17	Inoc_17	Mmus	Mspic	Mmus_vs_Mspic	Mmus_B6Con	Mspic_SPITUA	Mmus_B6Con_vs_Mspic_SPITUA	C57_1433F	SPI_207F	C57_1433F_vs_SPI_207F	0.012	0.011	1.09091	0.023	w4	4	Seq_Run_1	16S_Amplicon	515F_926R_V4V5	Microbiome_Core_Lab_Weill_Cornell_Medicine
Mmus_B6Con_vs_Mspic_ZBN_c12_Inoculum	12_INO	Inoculum	c12	NA	WT	c12	12	Inoc_12	Mmus	Mspic	Mmus_vs_Mspic	Mmus_B6Con	Mspic_ZBN	Mmus_B6Con_vs_Mspic_ZBN	C57_1431F	ZBN_160F	C57_1431F_vs_ZBN_160F	0.03	0.031	0.967742	0.061	Inoculum	0	Seq_Run_1	16S_Amplicon	515F_926R_V4V5	Microbiome_Core_Lab_Weill_Cornell_Medicine
Mmus_B6Con_vs_Mspic_ZBN_m12A_w1	12A_W1	Feces_Output	m12A	NA	WT	c12	12	Inoc_12	Mmus	Mspic	Mmus_vs_Mspic	Mmus_B6Con	Mspic_ZBN	Mmus_B6Con_vs_Mspic_ZBN	C57_1431F	ZBN_160F	C57_1431F_vs_ZBN_160F	0.03	0.031	0.967742	0.061	w1	1	Seq_Run_1	16S_Amplicon	515F_926R_V4V5	Microbiome_Core_Lab_Weill_Cornell_Medicine
Mmus_B6Con_vs_Mspic_ZBN_m12A_w2	12A_W2	Feces_Output	m12A	NA	WT	c12	12	Inoc_12	Mmus	Mspic	Mmus_vs_Mspic	Mmus_B6Con	Mspic_ZBN	Mmus_B6Con_vs_Mspic_ZBN	C57_1431F	ZBN_160F	C57_1431F_vs_ZBN_160F	0.03	0.031	0.967742	0.061	w2	2	Seq_Run_1	16S_Amplicon	515F_926R_V4V5	Microbiome_Core_Lab_Weill_Cornell_Medicine
Mmus_B6Con_vs_Mspic_ZBN_m12A_w3	12A_W3	Feces_Output	m12A	NA	WT	c12	12	Inoc_12	Mmus	Mspic	Mmus_vs_Mspic	Mmus_B6Con	Mspic_ZBN	Mmus_B6Con_vs_Mspic_ZBN	C57_1431F	ZBN_160F	C57_1431F_vs_ZBN_160F	0.03	0.031	0.967742	0.061	w3	3	Seq_Run_1	16S_Amplicon	515F_926R_V4V5	Microbiome_Core_Lab_Weill_Cornell_Medicine
Mmus_B6Con_vs_Mspic_ZBN_m12A_w4	12A_W4	Feces_Output	m12A	NA	WT	c12	12	Inoc_12	Mmus	Mspic	Mmus_vs_Mspic	Mmus_B6Con	Mspic_ZBN	Mmus_B6Con_vs_Mspic_ZBN	C57_1431F	ZBN_160F	C57_1431F_vs_ZBN_160F	0.03	0.031	0.967742	0.061	w4	4	Seq_Run_1	16S_Amplicon	515F_926R_V4V5	Microbiome_Core_Lab_Weill_Cornell_Medicine
Mmus_B6Con_vs_Mspic_ZBN_m12B_w1	12B_W1	Feces_Output	m12B	NA	WT	c12	12	Inoc_12	Mmus	Mspic	Mmus_vs_Mspic	Mmus_B6Con	Mspic_ZBN	Mmus_B6Con_vs_Mspic_ZBN	C57_1431F	ZBN_160F	C57_1431F_vs_ZBN_160F	0.03	0.031	0.967742	0.061	w1	1	Seq_Run_1	16S_Amplicon	515F_926R_V4V5	Microbiome_Core_Lab_Weill_Cornell_Medicine
Mmus_B6Con_vs_Mspic_ZBN_m12B_w2	12B_W2	Feces_Output	m12B	NA	WT	c12	12	Inoc_12	Mmus	Mspic	Mmus_vs_Mspic	Mmus_B6Con	Mspic_ZBN	Mmus_B6Con_vs_Mspic_ZBN	C57_1431F	ZBN_160F	C57_1431F_vs_ZBN_160F	0.03	0.031	0.967742	0.061	w2	2	Seq_Run_1	16S_Amplicon	515F_926R_V4V5	Microbiome_Core_Lab_Weill_Cornell_Medicine
Mmus_B6Con_vs_Mspic_ZBN_m12B_w3	12B_W3	Feces_Output	m12B	NA	WT	c12	12	Inoc_12	Mmus	Mspic	Mmus_vs_Mspic	Mmus_B6Con	Mspic_ZBN	Mmus_B6Con_vs_Mspic_ZBN	C57_1431F	ZBN_160F	C57_1431F_vs_ZBN_160F	0.03	0.031	0.967742	0.061	w3	3	Seq_Run_1	16S_Amplicon	515F_926R_V4V5	Microbiome_Core_Lab_Weill_Cornell_Medicine
Mmus_B6Con_vs_Mspic_ZBN_m12B_w4	12B_W4	Feces_Output	m12B	NA	WT	c12	12	Inoc_12	Mmus	Mspic	Mmus_vs_Mspic	Mmus_B6Con	Mspic_ZBN	Mmus_B6Con_vs_Mspic_ZBN	C57_1431F	ZBN_160F	C57_1431F_vs_ZBN_160F	0.03	0.031	0.967742	0.061	w4	4	Seq_Run_1	16S_Amplicon	515F_926R_V4V5	Microbiome_Core_Lab_Weill_Cornell_Medicine
Mmus_LEW_284F_Donor	Mmus_LEW_284F	Donor	Mmus_LEW_284F	NA	WT	Donor	Donor	Donor	Mmus	Mmus	Mmus	Mmus_LEW	Mmus_LEW	Mmus_LEW	LEWES_284F	LEWES_284F	LEWES_284F	NA	NA	NA	NA	Donor	-1	Seq_Run_1	16S_Amplicon	515F_926R_V4V5	Microbiome_Core_Lab_Weill_Cornell_Medicine
Mmus_LEW_vs_Mmus_LEW_c20_Inoculum	20_INO	Inoculum	c20	NA	WT	c20	20	Inoc_20	Mmus	Mmus	Mmus_vs_Mmus	Mmus_LEW	Mmus_LEW	Mmus_LEW_vs_Mmus_LEW	LEWES_284F	LEWES_284F	LEWES_284F_vs_LEWES_284F	0.028	0.021	1.33333	0.049	Inoculum	0	Seq_Run_1	16S_Amplicon	515F_926R_V4V5	Microbiome_Core_Lab_Weill_Cornell_Medicine
Mmus_LEW_vs_Mmus_LEW_m20A_w1	20A_W1	Feces_Output	m20A	NA	WT	c20	20	Inoc_20	Mmus	Mmus	Mmus_vs_Mmus	Mmus_LEW	Mmus_LEW	Mmus_LEW_vs_Mmus_LEW	LEWES_284F	LEWES_284F	LEWES_284F_vs_LEWES_284F	0.028	0.021	1.33333	0.049	w1	1	Seq_Run_1	16S_Amplicon	515F_926R_V4V5	Microbiome_Core_Lab_Weill_Cornell_Medicine
Mmus_LEW_vs_Mmus_LEW_m20A_w2	20A_W2	Feces_Output	m20A	NA	WT	c20	20	Inoc_20	Mmus	Mmus	Mmus_vs_Mmus	Mmus_LEW	Mmus_LEW	Mmus_LEW_vs_Mmus_LEW	LEWES_284F	LEWES_284F	LEWES_284F_vs_LEWES_284F	0.028	0.021	1.33333	0.049	w2	2	Seq_Run_1	16S_Amplicon	515F_926R_V4V5	Microbiome_Core_Lab_Weill_Cornell_Medicine
Mmus_LEW_vs_Mmus_LEW_m20A_w3	20A_W3	Feces_Output	m20A	NA	WT	c20	20	Inoc_20	Mmus	Mmus	Mmus_vs_Mmus	Mmus_LEW	Mmus_LEW	Mmus_LEW_vs_Mmus_LEW	LEWES_284F	LEWES_284F	LEWES_284F_vs_LEWES_284F	0.028	0.021	1.33333	0.049	w3	3	Seq_Run_1	16S_Amplicon	515F_926R_V4V5	Microbiome_Core_Lab_Weill_Cornell_Medicine
Mmus_LEW_vs_Mmus_LEW_m20A_w4	20A_W4	Feces_Output	m20A	NA	WT	c20	20	Inoc_20	Mmus	Mmus	Mmus_vs_Mmus	Mmus_LEW	Mmus_LEW	Mmus_LEW_vs_Mmus_LEW	LEWES_284F	LEWES_284F	LEWES_284F_vs_LEWES_284F	0.028	0.021	1.33333	0.049	w4	4	Seq_Run_1	16S_Amplicon	515F_926R_V4V5	Microbiome_Core_Lab_Weill_Cornell_Medicine
Mmus_LEW_vs_Mmus_LEW_m20B_w2	20B_W2	Feces_Output	m20B	NA	WT	c20	20	Inoc_20	Mmus	Mmus	Mmus_vs_Mmus	Mmus_LEW	Mmus_LEW	Mmus_LEW_vs_Mmus_LEW	LEWES_284F	LEWES_284F	LEWES_284F_vs_LEWES_284F	0.028	0.021	1.33333	0.049	w2	2	Seq_Run_1	16S_Amplicon	515F_926R_V4V5	Microbiome_Core_Lab_Weill_Cornell_Medicine
Mmus_LEW_vs_Mmus_LEW_m20B_w3	20B_W3	Feces_Output	m20B	NA	WT	c20	20	Inoc_20	Mmus	Mmus	Mmus_vs_Mmus	Mmus_LEW	Mmus_LEW	Mmus_LEW_vs_Mmus_LEW	LEWES_284F	LEWES_284F	LEWES_284F_vs_LEWES_284F	0.028	0.021	1.33333	0.049	w3	3	Seq_Run_1	16S_Amplicon	515F_926R_V4V5	Microbiome_Core_Lab_Weill_Cornell_Medicine
Mmus_LEW_vs_Mmus_LEW_m20B_w4	20B_W4	Feces_Output	m20B	NA	WT	c20	20	Inoc_20	Mmus	Mmus	Mmus_vs_Mmus	Mmus_LEW	Mmus_LEW	Mmus_LEW_vs_Mmus_LEW	LEWES_284F	LEWES_284F	LEWES_284F_vs_LEWES_284F	0.028	0.021	1.33333	0.049	w4	4	Seq_Run_1	16S_Amplicon	515F_926R_V4V5	Microbiome_Core_Lab_Weill_Cornell_Medicine
Mmus_LEW_vs_Mmus_NY2_c21_Inoculum	21_INO	Inoculum	c21	NA	WT	c21	21	Inoc_21	Mmus	Mmus	Mmus_vs_Mmus	Mmus_LEW	Mmus_NY2	Mmus_LEW_vs_Mmus_NY2	LEWES_284F	NY2_641F	LEWES_284F_vs_NY2_641F	0.024	0.027	0.888889	0.051	Inoculum	0	Seq_Run_1	16S_Amplicon	515F_926R_V4V5	Microbiome_Core_Lab_Weill_Cornell_Medicine
Mmus_LEW_vs_Mmus_NY2_m21A_w1	21A_W1	Feces_Output	m21A	NA	WT	c21	21	Inoc_21	Mmus	Mmus	Mmus_vs_Mmus	Mmus_LEW	Mmus_NY2	Mmus_LEW_vs_Mmus_NY2	LEWES_284F	NY2_641F	LEWES_284F_vs_NY2_641F	0.024	0.027	0.888889	0.051	w1	1	Seq_Run_1	16S_Amplicon	515F_926R_V4V5	Microbiome_Core_Lab_Weill_Cornell_Medicine
Mmus_LEW_vs_Mmus_NY2_m21A_w2	21A_W2	Feces_Output	m21A	NA	WT	c21	21	Inoc_21	Mmus	Mmus	Mmus_vs_Mmus	Mmus_LEW	Mmus_NY2	Mmus_LEW_vs_Mmus_NY2	LEWES_284F	NY2_641F	LEWES_284F_vs_NY2_641F	0.024	0.027	0.888889	0.051	w2	2	Seq_Run_1	16S_Amplicon	515F_926R_V4V5	Microbiome_Core_Lab_Weill_Cornell_Medicine
Mmus_LEW_vs_Mmus_NY2_m21A_w3	21A_W3	Feces_Output	m21A	NA	WT	c21	21	Inoc_21	Mmus	Mmus	Mmus_vs_Mmus	Mmus_LEW	Mmus_NY2	Mmus_LEW_vs_Mmus_NY2	LEWES_284F	NY2_641F	LEWES_284F_vs_NY2_641F	0.024	0.027	0.888889	0.051	w3	3	Seq_Run_1	16S_Amplicon	515F_926R_V4V5	Microbiome_Core_Lab_Weill_Cornell_Medicine
Mmus_LEW_vs_Mmus_NY2_m21B_w1	21B_W1	Feces_Output	m21B	NA	WT	c21	21	Inoc_21	Mmus	Mmus	Mmus_vs_Mmus	Mmus_LEW	Mmus_NY2	Mmus_LEW_vs_Mmus_NY2	LEWES_284F	NY2_641F	LEWES_284F_vs_NY2_641F	0.024	0.027	0.888889	0.051	w1	1	Seq_Run_1	16S_Amplicon	515F_926R_V4V5	Microbiome_Core_Lab_Weill_Cornell_Medicine
Mmus_LEW_vs_Mmus_NY2_m21B_w2	21B_W2	Feces_Output	m21B	NA	WT	c21	21	Inoc_21	Mmus	Mmus	Mmus_vs_Mmus	Mmus_LEW	Mmus_NY2	Mmus_LEW_vs_Mmus_NY2	LEWES_284F	NY2_641F	LEWES_284F_vs_NY2_641F	0.024	0.027	0.888889	0.051	w2	2	Seq_Run_1	16S_Amplicon	515F_926R_V4V5	Microbiome_Core_Lab_Weill_Cornell_Medicine
Mmus_LEW_vs_Mmus_NY2_m21B_w3	21B_W3	Feces_Output	m21B	NA	WT	c21	21	Inoc_21	Mmus	Mmus	Mmus_vs_Mmus	Mmus_LEW	Mmus_NY2	Mmus_LEW_vs_Mmus_NY2	LEWES_284F	NY2_641F	LEWES_284F_vs_NY2_641F	0.024	0.027	0.888889	0.051	w3	3	Seq_Run_1	16S_Amplicon	515F_926R_V4V5	Microbiome_Core_Lab_Weill_Cornell_Medicine
Mmus_LEW_vs_Mmus_NY2_m21B_w4	21B_W4	Feces_Output	m21B	NA	WT	c21	21	Inoc_21	Mmus	Mmus	Mmus_vs_Mmus	Mmus_LEW	Mmus_NY2	Mmus_LEW_vs_Mmus_NY2	LEWES_284F	NY2_641F	LEWES_284F_vs_NY2_641F	0.024	0.027	0.888889	0.051	w4	4	Seq_Run_1	16S_Amplicon	515F_926R_V4V5	Microbiome_Core_Lab_Weill_Cornell_Medicine
Mmus_LEW_vs_Mpah_c19_Inoculum	19_INO	Inoculum	c19	NA	WT	c19	19	Inoc_19	Mmus	Mpah	Mmus_vs_Mpah	Mmus_LEW	Mpah	Mmus_LEW_vs_Mpah	LEWES_284F	PAH_230F	LEWES_284F_vs_PAH_230F	0.04	0.039	1.02564	0.079	Inoculum	0	Seq_Run_1	16S_Amplicon	515F_926R_V4V5	Microbiome_Core_Lab_Weill_Cornell_Medicine
Mmus_LEW_vs_Mpah_m19A_w1	19A_W1	Feces_Output	m19A	NA	WT	c19	19	Inoc_19	Mmus	Mpah	Mmus_vs_Mpah	Mmus_LEW	Mpah	Mmus_LEW_vs_Mpah	LEWES_284F	PAH_230F	LEWES_284F_vs_PAH_230F	0.04	0.039	1.02564	0.079	w1	1	Seq_Run_1	16S_Amplicon	515F_926R_V4V5	Microbiome_Core_Lab_Weill_Cornell_Medicine
Mmus_LEW_vs_Mpah_m19A_w2	19A_W2	Feces_Output	m19A	NA	WT	c19	19	Inoc_19	Mmus	Mpah	Mmus_vs_Mpah	Mmus_LEW	Mpah	Mmus_LEW_vs_Mpah	LEWES_284F	PAH_230F	LEWES_284F_vs_PAH_230F	0.04	0.039	1.02564	0.079	w2	2	Seq_Run_1	16S_Amplicon	515F_926R_V4V5	Microbiome_Core_Lab_Weill_Cornell_Medicine
Mmus_LEW_vs_Mpah_m19A_w3	19A_W3	Feces_Output	m19A	NA	WT	c19	19	Inoc_19	Mmus	Mpah	Mmus_vs_Mpah	Mmus_LEW	Mpah	Mmus_LEW_vs_Mpah	LEWES_284F	PAH_230F	LEWES_284F_vs_PAH_230F	0.04	0.039	1.02564	0.079	w3	3	Seq_Run_1	16S_Amplicon	515F_926R_V4V5	Microbiome_Core_Lab_Weill_Cornell_Medicine
Mmus_LEW_vs_Mpah_m19A_w4	19A_W4	Feces_Output	m19A	NA	WT	c19	19	Inoc_19	Mmus	Mpah	Mmus_vs_Mpah	Mmus_LEW	Mpah	Mmus_LEW_vs_Mpah	LEWES_284F	PAH_230F	LEWES_284F_vs_PAH_230F	0.04	0.039	1.02564	0.079	w4	4	Seq_Run_1	16S_Amplicon	515F_926R_V4V5	Microbiome_Core_Lab_Weill_Cornell_Medicine
Mmus_LEW_vs_Mpah_m19B_w1	19B_W1	Feces_Output	m19B	NA	WT	c19	19	Inoc_19	Mmus	Mpah	Mmus_vs_Mpah	Mmus_LEW	Mpah	Mmus_LEW_vs_Mpah	LEWES_284F	PAH_230F	LEWES_284F_vs_PAH_230F	0.04	0.039	1.02564	0.079	w1	1	Seq_Run_1	16S_Amplicon	515F_926R_V4V5	Microbiome_Core_Lab_Weill_Cornell_Medicine
Mmus_LEW_vs_Mpah_m19B_w2	19B_W2	Feces_Output	m19B	NA	WT	c19	19	Inoc_19	Mmus	Mpah	Mmus_vs_Mpah	Mmus_LEW	Mpah	Mmus_LEW_vs_Mpah	LEWES_284F	PAH_230F	LEWES_284F_vs_PAH_230F	0.04	0.039	1.02564	0.079	w2	2	Seq_Run_1	16S_Amplicon	515F_926R_V4V5	Microbiome_Core_Lab_Weill_Cornell_Medicine
Mmus_LEW_vs_Mpah_m19B_w3	19B_W3	Feces_Output	m19B	NA	WT	c19	19	Inoc_19	Mmus	Mpah	Mmus_vs_Mpah	Mmus_LEW	Mpah	Mmus_LEW_vs_Mpah	LEWES_284F	PAH_230F	LEWES_284F_vs_PAH_230F	0.04	0.039	1.02564	0.079	w3	3	Seq_Run_1	16S_Amplicon	515F_926R_V4V5	Microbiome_Core_Lab_Weill_Cornell_Medicine
Mmus_LEW_vs_Mpah_m19B_w4	19B_W4	Feces_Output	m19B	NA	WT	c19	19	Inoc_19	Mmus	Mpah	Mmus_vs_Mpah	Mmus_LEW	Mpah	Mmus_LEW_vs_Mpah	LEWES_284F	PAH_230F	LEWES_284F_vs_PAH_230F	0.04	0.039	1.02564	0.079	w4	4	Seq_Run_1	16S_Amplicon	515F_926R_V4V5	Microbiome_Core_Lab_Weill_Cornell_Medicine
Mmus_LEW_vs_Mspic_SPITUA_c22_Inoculum	22_INO	Inoculum	c22	NA	WT	c22	22	Inoc_22	Mmus	Mspic	Mmus_vs_Mspic	Mmus_LEW	Mspic_SPITUA	Mmus_LEW_vs_Mspic_SPITUA	LEWES_284F	SPI_207F	LEWES_284F_vs_SPI_207F	0.025	0.022	1.13636	0.047	Inoculum	0	Seq_Run_1	16S_Amplicon	515F_926R_V4V5	Microbiome_Core_Lab_Weill_Cornell_Medicine
Mmus_LEW_vs_Mspic_SPITUA_m22A_w1	22A_W1	Feces_Output	m22A	NA	WT	c22	22	Inoc_22	Mmus	Mspic	Mmus_vs_Mspic	Mmus_LEW	Mspic_SPITUA	Mmus_LEW_vs_Mspic_SPITUA	LEWES_284F	SPI_207F	LEWES_284F_vs_SPI_207F	0.025	0.022	1.13636	0.047	w1	1	Seq_Run_1	16S_Amplicon	515F_926R_V4V5	Microbiome_Core_Lab_Weill_Cornell_Medicine
Mmus_LEW_vs_Mspic_SPITUA_m22A_w2	22A_W2	Feces_Output	m22A	NA	WT	c22	22	Inoc_22	Mmus	Mspic	Mmus_vs_Mspic	Mmus_LEW	Mspic_SPITUA	Mmus_LEW_vs_Mspic_SPITUA	LEWES_284F	SPI_207F	LEWES_284F_vs_SPI_207F	0.025	0.022	1.13636	0.047	w2	2	Seq_Run_1	16S_Amplicon	515F_926R_V4V5	Microbiome_Core_Lab_Weill_Cornell_Medicine
Mmus_LEW_vs_Mspic_SPITUA_m22A_w3	22A_W3	Feces_Output	m22A	NA	WT	c22	22	Inoc_22	Mmus	Mspic	Mmus_vs_Mspic	Mmus_LEW	Mspic_SPITUA	Mmus_LEW_vs_Mspic_SPITUA	LEWES_284F	SPI_207F	LEWES_284F_vs_SPI_207F	0.025	0.022	1.13636	0.047	w3	3	Seq_Run_1	16S_Amplicon	515F_926R_V4V5	Microbiome_Core_Lab_Weill_Cornell_Medicine
Mmus_LEW_vs_Mspic_SPITUA_m22A_w4	22A_W4	Feces_Output	m22A	NA	WT	c22	22	Inoc_22	Mmus	Mspic	Mmus_vs_Mspic	Mmus_LEW	Mspic_SPITUA	Mmus_LEW_vs_Mspic_SPITUA	LEWES_284F	SPI_207F	LEWES_284F_vs_SPI_207F	0.025	0.022	1.13636	0.047	w4	4	Seq_Run_1	16S_Amplicon	515F_926R_V4V5	Microbiome_Core_Lab_Weill_Cornell_Medicine
Mmus_LEW_vs_Mspic_SPITUA_m22B_w1	22B_W1	Feces_Output	m22B	NA	WT	c22	22	Inoc_22	Mmus	Mspic	Mmus_vs_Mspic	Mmus_LEW	Mspic_SPITUA	Mmus_LEW_vs_Mspic_SPITUA	LEWES_284F	SPI_207F	LEWES_284F_vs_SPI_207F	0.025	0.022	1.13636	0.047	w1	1	Seq_Run_1	16S_Amplicon	515F_926R_V4V5	Microbiome_Core_Lab_Weill_Cornell_Medicine
Mmus_LEW_vs_Mspic_SPITUA_m22B_w2	22B_W2	Feces_Output	m22B	NA	WT	c22	22	Inoc_22	Mmus	Mspic	Mmus_vs_Mspic	Mmus_LEW	Mspic_SPITUA	Mmus_LEW_vs_Mspic_SPITUA	LEWES_284F	SPI_207F	LEWES_284F_vs_SPI_207F	0.025	0.022	1.13636	0.047	w2	2	Seq_Run_1	16S_Amplicon	515F_926R_V4V5	Microbiome_Core_Lab_Weill_Cornell_Medicine
Mmus_LEW_vs_Mspic_SPITUA_m22B_w3	22B_W3	Feces_Output	m22B	NA	WT	c22	22	Inoc_22	Mmus	Mspic	Mmus_vs_Mspic	Mmus_LEW	Mspic_SPITUA	Mmus_LEW_vs_Mspic_SPITUA	LEWES_284F	SPI_207F	LEWES_284F_vs_SPI_207F	0.025	0.022	1.13636	0.047	w3	3	Seq_Run_1	16S_Amplicon	515F_926R_V4V5	Microbiome_Core_Lab_Weill_Cornell_Medicine
Mmus_LEW_vs_Mspic_SPITUA_m22B_w4	22B_W4	Feces_Output	m22B	NA	WT	c22	22	Inoc_22	Mmus	Mspic	Mmus_vs_Mspic	Mmus_LEW	Mspic_SPITUA	Mmus_LEW_vs_Mspic_SPITUA	LEWES_284F	SPI_207F	LEWES_284F_vs_SPI_207F	0.025	0.022	1.13636	0.047	w4	4	Seq_Run_1	16S_Amplicon	515F_926R_V4V5	Microbiome_Core_Lab_Weill_Cornell_Medicine
Mmus_LEW_vs_Mspic_ZBN_c18_Inoculum	18_INO	Inoculum	c18	NA	WT	c18	18	Inoc_18	Mmus	Mspic	Mmus_vs_Mspic	Mmus_LEW	Mspic_ZBN	Mmus_LEW_vs_Mspic_ZBN	LEWES_284F	ZBN_160F	LEWES_284F_vs_ZBN_160F	0.015	0.015	1	0.03	Inoculum	0	Seq_Run_1	16S_Amplicon	515F_926R_V4V5	Microbiome_Core_Lab_Weill_Cornell_Medicine
Mmus_LEW_vs_Mspic_ZBN_m18A_w1	18A_W1	Feces_Output	m18A	NA	WT	c18	18	Inoc_18	Mmus	Mspic	Mmus_vs_Mspic	Mmus_LEW	Mspic_ZBN	Mmus_LEW_vs_Mspic_ZBN	LEWES_284F	ZBN_160F	LEWES_284F_vs_ZBN_160F	0.015	0.015	1	0.03	w1	1	Seq_Run_1	16S_Amplicon	515F_926R_V4V5	Microbiome_Core_Lab_Weill_Cornell_Medicine
Mmus_LEW_vs_Mspic_ZBN_m18A_w2	18A_W2	Feces_Output	m18A	NA	WT	c18	18	Inoc_18	Mmus	Mspic	Mmus_vs_Mspic	Mmus_LEW	Mspic_ZBN	Mmus_LEW_vs_Mspic_ZBN	LEWES_284F	ZBN_160F	LEWES_284F_vs_ZBN_160F	0.015	0.015	1	0.03	w2	2	Seq_Run_1	16S_Amplicon	515F_926R_V4V5	Microbiome_Core_Lab_Weill_Cornell_Medicine
Mmus_LEW_vs_Mspic_ZBN_m18A_w3	18A_W3	Feces_Output	m18A	NA	WT	c18	18	Inoc_18	Mmus	Mspic	Mmus_vs_Mspic	Mmus_LEW	Mspic_ZBN	Mmus_LEW_vs_Mspic_ZBN	LEWES_284F	ZBN_160F	LEWES_284F_vs_ZBN_160F	0.015	0.015	1	0.03	w3	3	Seq_Run_1	16S_Amplicon	515F_926R_V4V5	Microbiome_Core_Lab_Weill_Cornell_Medicine
Mmus_LEW_vs_Mspic_ZBN_m18A_w4	18A_W4	Feces_Output	m18A	NA	WT	c18	18	Inoc_18	Mmus	Mspic	Mmus_vs_Mspic	Mmus_LEW	Mspic_ZBN	Mmus_LEW_vs_Mspic_ZBN	LEWES_284F	ZBN_160F	LEWES_284F_vs_ZBN_160F	0.015	0.015	1	0.03	w4	4	Seq_Run_1	16S_Amplicon	515F_926R_V4V5	Microbiome_Core_Lab_Weill_Cornell_Medicine
Mmus_LEW_vs_Mspic_ZBN_m18B_w1	18B_W1	Feces_Output	m18B	NA	WT	c18	18	Inoc_18	Mmus	Mspic	Mmus_vs_Mspic	Mmus_LEW	Mspic_ZBN	Mmus_LEW_vs_Mspic_ZBN	LEWES_284F	ZBN_160F	LEWES_284F_vs_ZBN_160F	0.015	0.015	1	0.03	w1	1	Seq_Run_1	16S_Amplicon	515F_926R_V4V5	Microbiome_Core_Lab_Weill_Cornell_Medicine
Mmus_LEW_vs_Mspic_ZBN_m18B_w2	18B_W2	Feces_Output	m18B	NA	WT	c18	18	Inoc_18	Mmus	Mspic	Mmus_vs_Mspic	Mmus_LEW	Mspic_ZBN	Mmus_LEW_vs_Mspic_ZBN	LEWES_284F	ZBN_160F	LEWES_284F_vs_ZBN_160F	0.015	0.015	1	0.03	w2	2	Seq_Run_1	16S_Amplicon	515F_926R_V4V5	Microbiome_Core_Lab_Weill_Cornell_Medicine
Mmus_LEW_vs_Mspic_ZBN_m18B_w3	18B_W3	Feces_Output	m18B	NA	WT	c18	18	Inoc_18	Mmus	Mspic	Mmus_vs_Mspic	Mmus_LEW	Mspic_ZBN	Mmus_LEW_vs_Mspic_ZBN	LEWES_284F	ZBN_160F	LEWES_284F_vs_ZBN_160F	0.015	0.015	1	0.03	w3	3	Seq_Run_1	16S_Amplicon	515F_926R_V4V5	Microbiome_Core_Lab_Weill_Cornell_Medicine
Mmus_LEW_vs_Mspic_ZBN_m18B_w4	18B_W4	Feces_Output	m18B	NA	WT	c18	18	Inoc_18	Mmus	Mspic	Mmus_vs_Mspic	Mmus_LEW	Mspic_ZBN	Mmus_LEW_vs_Mspic_ZBN	LEWES_284F	ZBN_160F	LEWES_284F_vs_ZBN_160F	0.015	0.015	1	0.03	w4	4	Seq_Run_1	16S_Amplicon	515F_926R_V4V5	Microbiome_Core_Lab_Weill_Cornell_Medicine
Mmus_NY2_641F_Donor	Mmus_NY2_641F	Donor	Mmus_NY2_641F	NA	WT	Donor	Donor	Donor	Mmus	Mmus	Mmus	Mmus_NY2	Mmus_NY2	Mmus_NY2	NY2_641F	NY2_641F	NY2_641F	NA	NA	NA	NA	Donor	-1	Seq_Run_1	16S_Amplicon	515F_926R_V4V5	Microbiome_Core_Lab_Weill_Cornell_Medicine
Mmus_NY2_645M_Donor	Mmus_NY2_645M	Donor	Mmus_NY2_645M	NA	WT	Donor	Donor	Donor	Mmus	Mmus	Mmus	Mmus_NY2	Mmus_NY2	Mmus_NY2	NY2_645M	NY2_645M	NY2_645M	NA	NA	NA	NA	Donor	-1	Seq_Run_1	16S_Amplicon	515F_926R_V4V5	Microbiome_Core_Lab_Weill_Cornell_Medicine
Mmus_NY2_650M_Donor	Mmus_NY2_650M	Donor	Mmus_NY2_650M	NA	WT	Donor	Donor	Donor	Mmus	Mmus	Mmus	Mmus_NY2	Mmus_NY2	Mmus_NY2	NY2_650M	NY2_650M	NY2_650M	NA	NA	NA	NA	Donor	-1	Seq_Run_1	16S_Amplicon	515F_926R_V4V5	Microbiome_Core_Lab_Weill_Cornell_Medicine
Mmus_NY2_vs_Mmus_NY2_c3_Inoculum	3_INO	Inoculum	c3	NA	WT	c3	3	Inoc_3	Mmus	Mmus	Mmus_vs_Mmus	Mmus_NY2	Mmus_NY2	Mmus_NY2_vs_Mmus_NY2	NY2_645M	NY2_650M	NY2_645M_vs_NY2_650M	0.044	0.05	0.88	0.094	Inoculum	0	Seq_Run_1	16S_Amplicon	515F_926R_V4V5	Microbiome_Core_Lab_Weill_Cornell_Medicine
Mmus_NY2_vs_Mmus_NY2_m3A_w1	3A_W1	Feces_Output	m3A	NA	WT	c3	3	Inoc_3	Mmus	Mmus	Mmus_vs_Mmus	Mmus_NY2	Mmus_NY2	Mmus_NY2_vs_Mmus_NY2	NY2_645M	NY2_650M	NY2_645M_vs_NY2_650M	0.044	0.05	0.88	0.094	w1	1	Seq_Run_1	16S_Amplicon	515F_926R_V4V5	Microbiome_Core_Lab_Weill_Cornell_Medicine
Mmus_NY2_vs_Mmus_NY2_m3A_w2	3A_W2	Feces_Output	m3A	NA	WT	c3	3	Inoc_3	Mmus	Mmus	Mmus_vs_Mmus	Mmus_NY2	Mmus_NY2	Mmus_NY2_vs_Mmus_NY2	NY2_645M	NY2_650M	NY2_645M_vs_NY2_650M	0.044	0.05	0.88	0.094	w2	2	Seq_Run_1	16S_Amplicon	515F_926R_V4V5	Microbiome_Core_Lab_Weill_Cornell_Medicine
Mmus_NY2_vs_Mmus_NY2_m3A_w3	3A_W3	Feces_Output	m3A	NA	WT	c3	3	Inoc_3	Mmus	Mmus	Mmus_vs_Mmus	Mmus_NY2	Mmus_NY2	Mmus_NY2_vs_Mmus_NY2	NY2_645M	NY2_650M	NY2_645M_vs_NY2_650M	0.044	0.05	0.88	0.094	w3	3	Seq_Run_1	16S_Amplicon	515F_926R_V4V5	Microbiome_Core_Lab_Weill_Cornell_Medicine
Mmus_NY2_vs_Mmus_NY2_m3A_w4	3A_W4	Feces_Output	m3A	NA	WT	c3	3	Inoc_3	Mmus	Mmus	Mmus_vs_Mmus	Mmus_NY2	Mmus_NY2	Mmus_NY2_vs_Mmus_NY2	NY2_645M	NY2_650M	NY2_645M_vs_NY2_650M	0.044	0.05	0.88	0.094	w4	4	Seq_Run_1	16S_Amplicon	515F_926R_V4V5	Microbiome_Core_Lab_Weill_Cornell_Medicine
Mmus_NY2_vs_Mmus_NY2_m3B_w1	3B_W1	Feces_Output	m3B	NA	WT	c3	3	Inoc_3	Mmus	Mmus	Mmus_vs_Mmus	Mmus_NY2	Mmus_NY2	Mmus_NY2_vs_Mmus_NY2	NY2_645M	NY2_650M	NY2_645M_vs_NY2_650M	0.044	0.05	0.88	0.094	w1	1	Seq_Run_1	16S_Amplicon	515F_926R_V4V5	Microbiome_Core_Lab_Weill_Cornell_Medicine
Mmus_NY2_vs_Mmus_NY2_m3B_w2	3B_W2	Feces_Output	m3B	NA	WT	c3	3	Inoc_3	Mmus	Mmus	Mmus_vs_Mmus	Mmus_NY2	Mmus_NY2	Mmus_NY2_vs_Mmus_NY2	NY2_645M	NY2_650M	NY2_645M_vs_NY2_650M	0.044	0.05	0.88	0.094	w2	2	Seq_Run_1	16S_Amplicon	515F_926R_V4V5	Microbiome_Core_Lab_Weill_Cornell_Medicine
Mmus_NY2_vs_Mmus_NY2_m3B_w3	3B_W3	Feces_Output	m3B	NA	WT	c3	3	Inoc_3	Mmus	Mmus	Mmus_vs_Mmus	Mmus_NY2	Mmus_NY2	Mmus_NY2_vs_Mmus_NY2	NY2_645M	NY2_650M	NY2_645M_vs_NY2_650M	0.044	0.05	0.88	0.094	w3	3	Seq_Run_1	16S_Amplicon	515F_926R_V4V5	Microbiome_Core_Lab_Weill_Cornell_Medicine
Mmus_NY2_vs_Mmus_NY2_m3B_w4	3B_W4	Feces_Output	m3B	NA	WT	c3	3	Inoc_3	Mmus	Mmus	Mmus_vs_Mmus	Mmus_NY2	Mmus_NY2	Mmus_NY2_vs_Mmus_NY2	NY2_645M	NY2_650M	NY2_645M_vs_NY2_650M	0.044	0.05	0.88	0.094	w4	4	Seq_Run_1	16S_Amplicon	515F_926R_V4V5	Microbiome_Core_Lab_Weill_Cornell_Medicine
Mmus_NY2_vs_Mpah_c2_Inoculum	2_INO	Inoculum	c2	NA	WT	c2	2	Inoc_2	Mmus	Mpah	Mmus_vs_Mpah	Mmus_NY2	Mpah	Mmus_NY2_vs_Mpah	NY2_650M	PAH_240M	NY2_650M_vs_PAH_240M	0.035	0.035	1	0.07	Inoculum	0	Seq_Run_1	16S_Amplicon	515F_926R_V4V5	Microbiome_Core_Lab_Weill_Cornell_Medicine
Mmus_NY2_vs_Mpah_m2A_w1	2A_W1	Feces_Output	m2A	NA	WT	c2	2	Inoc_2	Mmus	Mpah	Mmus_vs_Mpah	Mmus_NY2	Mpah	Mmus_NY2_vs_Mpah	NY2_650M	PAH_240M	NY2_650M_vs_PAH_240M	0.035	0.035	1	0.07	w1	1	Seq_Run_1	16S_Amplicon	515F_926R_V4V5	Microbiome_Core_Lab_Weill_Cornell_Medicine
Mmus_NY2_vs_Mpah_m2A_w2	2A_W2	Feces_Output	m2A	NA	WT	c2	2	Inoc_2	Mmus	Mpah	Mmus_vs_Mpah	Mmus_NY2	Mpah	Mmus_NY2_vs_Mpah	NY2_650M	PAH_240M	NY2_650M_vs_PAH_240M	0.035	0.035	1	0.07	w2	2	Seq_Run_1	16S_Amplicon	515F_926R_V4V5	Microbiome_Core_Lab_Weill_Cornell_Medicine
Mmus_NY2_vs_Mpah_m2A_w3	2A_W3	Feces_Output	m2A	NA	WT	c2	2	Inoc_2	Mmus	Mpah	Mmus_vs_Mpah	Mmus_NY2	Mpah	Mmus_NY2_vs_Mpah	NY2_650M	PAH_240M	NY2_650M_vs_PAH_240M	0.035	0.035	1	0.07	w3	3	Seq_Run_1	16S_Amplicon	515F_926R_V4V5	Microbiome_Core_Lab_Weill_Cornell_Medicine
Mmus_NY2_vs_Mpah_m2A_w4	2A_W4	Feces_Output	m2A	NA	WT	c2	2	Inoc_2	Mmus	Mpah	Mmus_vs_Mpah	Mmus_NY2	Mpah	Mmus_NY2_vs_Mpah	NY2_650M	PAH_240M	NY2_650M_vs_PAH_240M	0.035	0.035	1	0.07	w4	4	Seq_Run_1	16S_Amplicon	515F_926R_V4V5	Microbiome_Core_Lab_Weill_Cornell_Medicine
Mmus_NY2_vs_Mpah_m2B_w1	2B_W1	Feces_Output	m2B	NA	WT	c2	2	Inoc_2	Mmus	Mpah	Mmus_vs_Mpah	Mmus_NY2	Mpah	Mmus_NY2_vs_Mpah	NY2_650M	PAH_240M	NY2_650M_vs_PAH_240M	0.035	0.035	1	0.07	w1	1	Seq_Run_1	16S_Amplicon	515F_926R_V4V5	Microbiome_Core_Lab_Weill_Cornell_Medicine
Mmus_NY2_vs_Mpah_m2B_w2	2B_W2	Feces_Output	m2B	NA	WT	c2	2	Inoc_2	Mmus	Mpah	Mmus_vs_Mpah	Mmus_NY2	Mpah	Mmus_NY2_vs_Mpah	NY2_650M	PAH_240M	NY2_650M_vs_PAH_240M	0.035	0.035	1	0.07	w2	2	Seq_Run_1	16S_Amplicon	515F_926R_V4V5	Microbiome_Core_Lab_Weill_Cornell_Medicine
Mmus_NY2_vs_Mpah_m2B_w3	2B_W3	Feces_Output	m2B	NA	WT	c2	2	Inoc_2	Mmus	Mpah	Mmus_vs_Mpah	Mmus_NY2	Mpah	Mmus_NY2_vs_Mpah	NY2_650M	PAH_240M	NY2_650M_vs_PAH_240M	0.035	0.035	1	0.07	w3	3	Seq_Run_1	16S_Amplicon	515F_926R_V4V5	Microbiome_Core_Lab_Weill_Cornell_Medicine
Mmus_NY2_vs_Mpah_m2B_w4	2B_W4	Feces_Output	m2B	NA	WT	c2	2	Inoc_2	Mmus	Mpah	Mmus_vs_Mpah	Mmus_NY2	Mpah	Mmus_NY2_vs_Mpah	NY2_650M	PAH_240M	NY2_650M_vs_PAH_240M	0.035	0.035	1	0.07	w4	4	Seq_Run_1	16S_Amplicon	515F_926R_V4V5	Microbiome_Core_Lab_Weill_Cornell_Medicine
Mmus_NY2_vs_Mpah_m2C_w1	2C_W1	Feces_Output	m2C	NA	WT	c2	2	Inoc_2	Mmus	Mpah	Mmus_vs_Mpah	Mmus_NY2	Mpah	Mmus_NY2_vs_Mpah	NY2_650M	PAH_240M	NY2_650M_vs_PAH_240M	0.035	0.035	1	0.07	w1	1	Seq_Run_1	16S_Amplicon	515F_926R_V4V5	Microbiome_Core_Lab_Weill_Cornell_Medicine
Mmus_NY2_vs_Mpah_m2C_w2	2C_W2	Feces_Output	m2C	NA	WT	c2	2	Inoc_2	Mmus	Mpah	Mmus_vs_Mpah	Mmus_NY2	Mpah	Mmus_NY2_vs_Mpah	NY2_650M	PAH_240M	NY2_650M_vs_PAH_240M	0.035	0.035	1	0.07	w2	2	Seq_Run_1	16S_Amplicon	515F_926R_V4V5	Microbiome_Core_Lab_Weill_Cornell_Medicine
Mmus_NY2_vs_Mpah_m2C_w3	2C_W3	Feces_Output	m2C	NA	WT	c2	2	Inoc_2	Mmus	Mpah	Mmus_vs_Mpah	Mmus_NY2	Mpah	Mmus_NY2_vs_Mpah	NY2_650M	PAH_240M	NY2_650M_vs_PAH_240M	0.035	0.035	1	0.07	w3	3	Seq_Run_1	16S_Amplicon	515F_926R_V4V5	Microbiome_Core_Lab_Weill_Cornell_Medicine
Mmus_NY2_vs_Mpah_m2C_w4	2C_W4	Feces_Output	m2C	NA	WT	c2	2	Inoc_2	Mmus	Mpah	Mmus_vs_Mpah	Mmus_NY2	Mpah	Mmus_NY2_vs_Mpah	NY2_650M	PAH_240M	NY2_650M_vs_PAH_240M	0.035	0.035	1	0.07	w4	4	Seq_Run_1	16S_Amplicon	515F_926R_V4V5	Microbiome_Core_Lab_Weill_Cornell_Medicine
Mmus_NY2_vs_Mspic_SPITUA_c4_Inoculum	4_INO	Inoculum	c4	NA	WT	c4	4	Inoc_4	Mmus	Mspic	Mmus_vs_Mspic	Mmus_NY2	Mspic_SPITUA	Mmus_NY2_vs_Mspic_SPITUA	NY2_650M	SPI_206M	NY2_650M_vs_SPI_206M	0.026	0.028	0.928571	0.054	Inoculum	0	Seq_Run_1	16S_Amplicon	515F_926R_V4V5	Microbiome_Core_Lab_Weill_Cornell_Medicine
Mmus_NY2_vs_Mspic_SPITUA_m4A_w1	4A_W1	Feces_Output	m4A	NA	WT	c4	4	Inoc_4	Mmus	Mspic	Mmus_vs_Mspic	Mmus_NY2	Mspic_SPITUA	Mmus_NY2_vs_Mspic_SPITUA	NY2_650M	SPI_206M	NY2_650M_vs_SPI_206M	0.026	0.028	0.928571	0.054	w1	1	Seq_Run_1	16S_Amplicon	515F_926R_V4V5	Microbiome_Core_Lab_Weill_Cornell_Medicine
Mmus_NY2_vs_Mspic_SPITUA_m4A_w2	4A_W2	Feces_Output	m4A	NA	WT	c4	4	Inoc_4	Mmus	Mspic	Mmus_vs_Mspic	Mmus_NY2	Mspic_SPITUA	Mmus_NY2_vs_Mspic_SPITUA	NY2_650M	SPI_206M	NY2_650M_vs_SPI_206M	0.026	0.028	0.928571	0.054	w2	2	Seq_Run_1	16S_Amplicon	515F_926R_V4V5	Microbiome_Core_Lab_Weill_Cornell_Medicine
Mmus_NY2_vs_Mspic_SPITUA_m4A_w3	4A_W3	Feces_Output	m4A	NA	WT	c4	4	Inoc_4	Mmus	Mspic	Mmus_vs_Mspic	Mmus_NY2	Mspic_SPITUA	Mmus_NY2_vs_Mspic_SPITUA	NY2_650M	SPI_206M	NY2_650M_vs_SPI_206M	0.026	0.028	0.928571	0.054	w3	3	Seq_Run_1	16S_Amplicon	515F_926R_V4V5	Microbiome_Core_Lab_Weill_Cornell_Medicine
Mmus_NY2_vs_Mspic_SPITUA_m4A_w4	4A_W4	Feces_Output	m4A	NA	WT	c4	4	Inoc_4	Mmus	Mspic	Mmus_vs_Mspic	Mmus_NY2	Mspic_SPITUA	Mmus_NY2_vs_Mspic_SPITUA	NY2_650M	SPI_206M	NY2_650M_vs_SPI_206M	0.026	0.028	0.928571	0.054	w4	4	Seq_Run_1	16S_Amplicon	515F_926R_V4V5	Microbiome_Core_Lab_Weill_Cornell_Medicine
Mmus_NY2_vs_Mspic_SPITUA_m4B_w1	4B_W1	Feces_Output	m4B	NA	WT	c4	4	Inoc_4	Mmus	Mspic	Mmus_vs_Mspic	Mmus_NY2	Mspic_SPITUA	Mmus_NY2_vs_Mspic_SPITUA	NY2_650M	SPI_206M	NY2_650M_vs_SPI_206M	0.026	0.028	0.928571	0.054	w1	1	Seq_Run_1	16S_Amplicon	515F_926R_V4V5	Microbiome_Core_Lab_Weill_Cornell_Medicine
Mmus_NY2_vs_Mspic_SPITUA_m4B_w2	4B_W2	Feces_Output	m4B	NA	WT	c4	4	Inoc_4	Mmus	Mspic	Mmus_vs_Mspic	Mmus_NY2	Mspic_SPITUA	Mmus_NY2_vs_Mspic_SPITUA	NY2_650M	SPI_206M	NY2_650M_vs_SPI_206M	0.026	0.028	0.928571	0.054	w2	2	Seq_Run_1	16S_Amplicon	515F_926R_V4V5	Microbiome_Core_Lab_Weill_Cornell_Medicine
Mmus_NY2_vs_Mspic_SPITUA_m4B_w3	4B_W3	Feces_Output	m4B	NA	WT	c4	4	Inoc_4	Mmus	Mspic	Mmus_vs_Mspic	Mmus_NY2	Mspic_SPITUA	Mmus_NY2_vs_Mspic_SPITUA	NY2_650M	SPI_206M	NY2_650M_vs_SPI_206M	0.026	0.028	0.928571	0.054	w3	3	Seq_Run_1	16S_Amplicon	515F_926R_V4V5	Microbiome_Core_Lab_Weill_Cornell_Medicine
Mmus_NY2_vs_Mspic_SPITUA_m4B_w4	4B_W4	Feces_Output	m4B	NA	WT	c4	4	Inoc_4	Mmus	Mspic	Mmus_vs_Mspic	Mmus_NY2	Mspic_SPITUA	Mmus_NY2_vs_Mspic_SPITUA	NY2_650M	SPI_206M	NY2_650M_vs_SPI_206M	0.026	0.028	0.928571	0.054	w4	4	Seq_Run_1	16S_Amplicon	515F_926R_V4V5	Microbiome_Core_Lab_Weill_Cornell_Medicine
Mmus_NY2_vs_Mspic_ZBN_c1_Inoculum	1_INO	Inoculum	c1	NA	WT	c1	1	Inoc_1	Mmus	Mspic	Mmus_vs_Mspic	Mmus_NY2	Mspic_ZBN	Mmus_NY2_vs_Mspic_ZBN	NY2_645M	ZBN_169M	NY2_645M_vs_ZBN_169M	0.026	0.026	1	0.052	Inoculum	0	Seq_Run_1	16S_Amplicon	515F_926R_V4V5	Microbiome_Core_Lab_Weill_Cornell_Medicine
Mmus_NY2_vs_Mspic_ZBN_m1A_w1	1A_W1	Feces_Output	m1A	NA	WT	c1	1	Inoc_1	Mmus	Mspic	Mmus_vs_Mspic	Mmus_NY2	Mspic_ZBN	Mmus_NY2_vs_Mspic_ZBN	NY2_645M	ZBN_169M	NY2_645M_vs_ZBN_169M	0.026	0.026	1	0.052	w1	1	Seq_Run_1	16S_Amplicon	515F_926R_V4V5	Microbiome_Core_Lab_Weill_Cornell_Medicine
Mmus_NY2_vs_Mspic_ZBN_m1A_w2	1A_W2	Feces_Output	m1A	NA	WT	c1	1	Inoc_1	Mmus	Mspic	Mmus_vs_Mspic	Mmus_NY2	Mspic_ZBN	Mmus_NY2_vs_Mspic_ZBN	NY2_645M	ZBN_169M	NY2_645M_vs_ZBN_169M	0.026	0.026	1	0.052	w2	2	Seq_Run_1	16S_Amplicon	515F_926R_V4V5	Microbiome_Core_Lab_Weill_Cornell_Medicine
Mmus_NY2_vs_Mspic_ZBN_m1A_w3	1A_W3	Feces_Output	m1A	NA	WT	c1	1	Inoc_1	Mmus	Mspic	Mmus_vs_Mspic	Mmus_NY2	Mspic_ZBN	Mmus_NY2_vs_Mspic_ZBN	NY2_645M	ZBN_169M	NY2_645M_vs_ZBN_169M	0.026	0.026	1	0.052	w3	3	Seq_Run_1	16S_Amplicon	515F_926R_V4V5	Microbiome_Core_Lab_Weill_Cornell_Medicine
Mmus_NY2_vs_Mspic_ZBN_m1A_w4	1A_W4	Feces_Output	m1A	NA	WT	c1	1	Inoc_1	Mmus	Mspic	Mmus_vs_Mspic	Mmus_NY2	Mspic_ZBN	Mmus_NY2_vs_Mspic_ZBN	NY2_645M	ZBN_169M	NY2_645M_vs_ZBN_169M	0.026	0.026	1	0.052	w4	4	Seq_Run_1	16S_Amplicon	515F_926R_V4V5	Microbiome_Core_Lab_Weill_Cornell_Medicine
Mmus_NY2_vs_Mspic_ZBN_m1B_w1	1B_W1	Feces_Output	m1B	NA	WT	c1	1	Inoc_1	Mmus	Mspic	Mmus_vs_Mspic	Mmus_NY2	Mspic_ZBN	Mmus_NY2_vs_Mspic_ZBN	NY2_645M	ZBN_169M	NY2_645M_vs_ZBN_169M	0.026	0.026	1	0.052	w1	1	Seq_Run_1	16S_Amplicon	515F_926R_V4V5	Microbiome_Core_Lab_Weill_Cornell_Medicine
Mmus_NY2_vs_Mspic_ZBN_m1B_w2	1B_W2	Feces_Output	m1B	NA	WT	c1	1	Inoc_1	Mmus	Mspic	Mmus_vs_Mspic	Mmus_NY2	Mspic_ZBN	Mmus_NY2_vs_Mspic_ZBN	NY2_645M	ZBN_169M	NY2_645M_vs_ZBN_169M	0.026	0.026	1	0.052	w2	2	Seq_Run_1	16S_Amplicon	515F_926R_V4V5	Microbiome_Core_Lab_Weill_Cornell_Medicine
Mmus_NY2_vs_Mspic_ZBN_m1B_w3	1B_W3	Feces_Output	m1B	NA	WT	c1	1	Inoc_1	Mmus	Mspic	Mmus_vs_Mspic	Mmus_NY2	Mspic_ZBN	Mmus_NY2_vs_Mspic_ZBN	NY2_645M	ZBN_169M	NY2_645M_vs_ZBN_169M	0.026	0.026	1	0.052	w3	3	Seq_Run_1	16S_Amplicon	515F_926R_V4V5	Microbiome_Core_Lab_Weill_Cornell_Medicine
Mmus_NY2_vs_Mspic_ZBN_m1B_w4	1B_W4	Feces_Output	m1B	NA	WT	c1	1	Inoc_1	Mmus	Mspic	Mmus_vs_Mspic	Mmus_NY2	Mspic_ZBN	Mmus_NY2_vs_Mspic_ZBN	NY2_645M	ZBN_169M	NY2_645M_vs_ZBN_169M	0.026	0.026	1	0.052	w4	4	Seq_Run_1	16S_Amplicon	515F_926R_V4V5	Microbiome_Core_Lab_Weill_Cornell_Medicine
Mpah_230F_Donor	Mpah_230F	Donor	Mpah_230F	NA	WT	Donor	Donor	Donor	Mpah	Mpah	Mpah	Mpah	Mpah	Mpah	PAH_230F	PAH_230F	PAH_230F	NA	NA	NA	NA	Donor	-1	Seq_Run_1	16S_Amplicon	515F_926R_V4V5	Microbiome_Core_Lab_Weill_Cornell_Medicine
Mpah_235M_Donor	Mpah_235M	Donor	Mpah_235M	NA	WT	Donor	Donor	Donor	Mpah	Mpah	Mpah	Mpah	Mpah	Mpah	PAH_235M	PAH_235M	PAH_235M	NA	NA	NA	NA	Donor	-1	Seq_Run_1	16S_Amplicon	515F_926R_V4V5	Microbiome_Core_Lab_Weill_Cornell_Medicine
Mpah_240M_Donor	Mpah_240M	Donor	Mpah_240M	NA	WT	Donor	Donor	Donor	Mpah	Mpah	Mpah	Mpah	Mpah	Mpah	PAH_240M	PAH_240M	PAH_240M	NA	NA	NA	NA	Donor	-1	Seq_Run_1	16S_Amplicon	515F_926R_V4V5	Microbiome_Core_Lab_Weill_Cornell_Medicine
Mpah_vs_Mpah_c5_Inoculum	5_INO	Inoculum	c5	NA	WT	c5	5	Inoc_5	Mpah	Mpah	Mpah_vs_Mpah	Mpah	Mpah	Mpah_vs_Mpah	PAH_235M	PAH_240M	PAH_235M_vs_PAH_240M	0.013	0.011	1.18182	0.024	Inoculum	0	Seq_Run_1	16S_Amplicon	515F_926R_V4V5	Microbiome_Core_Lab_Weill_Cornell_Medicine
Mpah_vs_Mpah_m5A_w1	5A_W1	Feces_Output	m5A	NA	WT	c5	5	Inoc_5	Mpah	Mpah	Mpah_vs_Mpah	Mpah	Mpah	Mpah_vs_Mpah	PAH_235M	PAH_240M	PAH_235M_vs_PAH_240M	0.013	0.011	1.18182	0.024	w1	1	Seq_Run_1	16S_Amplicon	515F_926R_V4V5	Microbiome_Core_Lab_Weill_Cornell_Medicine
Mpah_vs_Mpah_m5A_w2	5A_W2	Feces_Output	m5A	NA	WT	c5	5	Inoc_5	Mpah	Mpah	Mpah_vs_Mpah	Mpah	Mpah	Mpah_vs_Mpah	PAH_235M	PAH_240M	PAH_235M_vs_PAH_240M	0.013	0.011	1.18182	0.024	w2	2	Seq_Run_1	16S_Amplicon	515F_926R_V4V5	Microbiome_Core_Lab_Weill_Cornell_Medicine
Mpah_vs_Mpah_m5A_w3	5A_W3	Feces_Output	m5A	NA	WT	c5	5	Inoc_5	Mpah	Mpah	Mpah_vs_Mpah	Mpah	Mpah	Mpah_vs_Mpah	PAH_235M	PAH_240M	PAH_235M_vs_PAH_240M	0.013	0.011	1.18182	0.024	w3	3	Seq_Run_1	16S_Amplicon	515F_926R_V4V5	Microbiome_Core_Lab_Weill_Cornell_Medicine
Mpah_vs_Mpah_m5A_w4	5A_W4	Feces_Output	m5A	NA	WT	c5	5	Inoc_5	Mpah	Mpah	Mpah_vs_Mpah	Mpah	Mpah	Mpah_vs_Mpah	PAH_235M	PAH_240M	PAH_235M_vs_PAH_240M	0.013	0.011	1.18182	0.024	w4	4	Seq_Run_1	16S_Amplicon	515F_926R_V4V5	Microbiome_Core_Lab_Weill_Cornell_Medicine
Mpah_vs_Mpah_m5B_w1	5B_W1	Feces_Output	m5B	NA	WT	c5	5	Inoc_5	Mpah	Mpah	Mpah_vs_Mpah	Mpah	Mpah	Mpah_vs_Mpah	PAH_235M	PAH_240M	PAH_235M_vs_PAH_240M	0.013	0.011	1.18182	0.024	w1	1	Seq_Run_1	16S_Amplicon	515F_926R_V4V5	Microbiome_Core_Lab_Weill_Cornell_Medicine
Mpah_vs_Mpah_m5B_w2	5B_W2	Feces_Output	m5B	NA	WT	c5	5	Inoc_5	Mpah	Mpah	Mpah_vs_Mpah	Mpah	Mpah	Mpah_vs_Mpah	PAH_235M	PAH_240M	PAH_235M_vs_PAH_240M	0.013	0.011	1.18182	0.024	w2	2	Seq_Run_1	16S_Amplicon	515F_926R_V4V5	Microbiome_Core_Lab_Weill_Cornell_Medicine
Mpah_vs_Mpah_m5B_w3	5B_W3	Feces_Output	m5B	NA	WT	c5	5	Inoc_5	Mpah	Mpah	Mpah_vs_Mpah	Mpah	Mpah	Mpah_vs_Mpah	PAH_235M	PAH_240M	PAH_235M_vs_PAH_240M	0.013	0.011	1.18182	0.024	w3	3	Seq_Run_1	16S_Amplicon	515F_926R_V4V5	Microbiome_Core_Lab_Weill_Cornell_Medicine
Mpah_vs_Mpah_m5B_w4	5B_W4	Feces_Output	m5B	NA	WT	c5	5	Inoc_5	Mpah	Mpah	Mpah_vs_Mpah	Mpah	Mpah	Mpah_vs_Mpah	PAH_235M	PAH_240M	PAH_235M_vs_PAH_240M	0.013	0.011	1.18182	0.024	w4	4	Seq_Run_1	16S_Amplicon	515F_926R_V4V5	Microbiome_Core_Lab_Weill_Cornell_Medicine
Mspic_SPITUA_206M_Donor	Mspic_SPITUA_206M	Donor	Mspic_SPITUA_206M	NA	WT	Donor	Donor	Donor	Mspic	Mspic	Mspic	Mspic_SPITUA	Mspic_SPITUA	Mspic_SPITUA	SPI_206M	SPI_206M	SPI_206M	NA	NA	NA	NA	Donor	-1	Seq_Run_1	16S_Amplicon	515F_926R_V4V5	Microbiome_Core_Lab_Weill_Cornell_Medicine
Mspic_SPITUA_207F_Donor	Mspic_SPITUA_207F	Donor	Mspic_SPITUA_207F	NA	WT	Donor	Donor	Donor	Mspic	Mspic	Mspic	Mspic_SPITUA	Mspic_SPITUA	Mspic_SPITUA	SPI_207F	SPI_207F	SPI_207F	NA	NA	NA	NA	Donor	-1	Seq_Run_1	16S_Amplicon	515F_926R_V4V5	Microbiome_Core_Lab_Weill_Cornell_Medicine
Mspic_SPITUA_208M_Donor	Mspic_SPITUA_208M	Donor	Mspic_SPITUA_208M	NA	WT	Donor	Donor	Donor	Mspic	Mspic	Mspic	Mspic_SPITUA	Mspic_SPITUA	Mspic_SPITUA	SPI_208M	SPI_208M	SPI_208M	NA	NA	NA	NA	Donor	-1	Seq_Run_1	16S_Amplicon	515F_926R_V4V5	Microbiome_Core_Lab_Weill_Cornell_Medicine
Mspic_SPITUA_vs_Mpah_c7_Inoculum	7_INO	Inoculum	c7	NA	WT	c7	7	Inoc_7	Mspic	Mpah	Mspic_vs_Mpah	Mspic_SPITUA	Mpah	Mspic_SPITUA_vs_Mpah	SPI_206M	PAH_240M	SPI_206M_vs_PAH_240M	0.035	0.033	1.06061	0.068	Inoculum	0	Seq_Run_1	16S_Amplicon	515F_926R_V4V5	Microbiome_Core_Lab_Weill_Cornell_Medicine
Mspic_SPITUA_vs_Mpah_m7A_w1	7A_W1	Feces_Output	m7A	NA	WT	c7	7	Inoc_7	Mspic	Mpah	Mspic_vs_Mpah	Mspic_SPITUA	Mpah	Mspic_SPITUA_vs_Mpah	SPI_206M	PAH_240M	SPI_206M_vs_PAH_240M	0.035	0.033	1.06061	0.068	w1	1	Seq_Run_1	16S_Amplicon	515F_926R_V4V5	Microbiome_Core_Lab_Weill_Cornell_Medicine
Mspic_SPITUA_vs_Mpah_m7A_w2	7A_W2	Feces_Output	m7A	NA	WT	c7	7	Inoc_7	Mspic	Mpah	Mspic_vs_Mpah	Mspic_SPITUA	Mpah	Mspic_SPITUA_vs_Mpah	SPI_206M	PAH_240M	SPI_206M_vs_PAH_240M	0.035	0.033	1.06061	0.068	w2	2	Seq_Run_1	16S_Amplicon	515F_926R_V4V5	Microbiome_Core_Lab_Weill_Cornell_Medicine
Mspic_SPITUA_vs_Mpah_m7A_w3	7A_W3	Feces_Output	m7A	NA	WT	c7	7	Inoc_7	Mspic	Mpah	Mspic_vs_Mpah	Mspic_SPITUA	Mpah	Mspic_SPITUA_vs_Mpah	SPI_206M	PAH_240M	SPI_206M_vs_PAH_240M	0.035	0.033	1.06061	0.068	w3	3	Seq_Run_1	16S_Amplicon	515F_926R_V4V5	Microbiome_Core_Lab_Weill_Cornell_Medicine
Mspic_SPITUA_vs_Mpah_m7A_w4	7A_W4	Feces_Output	m7A	NA	WT	c7	7	Inoc_7	Mspic	Mpah	Mspic_vs_Mpah	Mspic_SPITUA	Mpah	Mspic_SPITUA_vs_Mpah	SPI_206M	PAH_240M	SPI_206M_vs_PAH_240M	0.035	0.033	1.06061	0.068	w4	4	Seq_Run_1	16S_Amplicon	515F_926R_V4V5	Microbiome_Core_Lab_Weill_Cornell_Medicine
Mspic_SPITUA_vs_Mpah_m7B_w1	7B_W1	Feces_Output	m7B	NA	WT	c7	7	Inoc_7	Mspic	Mpah	Mspic_vs_Mpah	Mspic_SPITUA	Mpah	Mspic_SPITUA_vs_Mpah	SPI_206M	PAH_240M	SPI_206M_vs_PAH_240M	0.035	0.033	1.06061	0.068	w1	1	Seq_Run_1	16S_Amplicon	515F_926R_V4V5	Microbiome_Core_Lab_Weill_Cornell_Medicine
Mspic_SPITUA_vs_Mpah_m7B_w2	7B_W2	Feces_Output	m7B	NA	WT	c7	7	Inoc_7	Mspic	Mpah	Mspic_vs_Mpah	Mspic_SPITUA	Mpah	Mspic_SPITUA_vs_Mpah	SPI_206M	PAH_240M	SPI_206M_vs_PAH_240M	0.035	0.033	1.06061	0.068	w2	2	Seq_Run_1	16S_Amplicon	515F_926R_V4V5	Microbiome_Core_Lab_Weill_Cornell_Medicine
Mspic_SPITUA_vs_Mpah_m7B_w3	7B_W3	Feces_Output	m7B	NA	WT	c7	7	Inoc_7	Mspic	Mpah	Mspic_vs_Mpah	Mspic_SPITUA	Mpah	Mspic_SPITUA_vs_Mpah	SPI_206M	PAH_240M	SPI_206M_vs_PAH_240M	0.035	0.033	1.06061	0.068	w3	3	Seq_Run_1	16S_Amplicon	515F_926R_V4V5	Microbiome_Core_Lab_Weill_Cornell_Medicine
Mspic_SPITUA_vs_Mpah_m7B_w4	7B_W4	Feces_Output	m7B	NA	WT	c7	7	Inoc_7	Mspic	Mpah	Mspic_vs_Mpah	Mspic_SPITUA	Mpah	Mspic_SPITUA_vs_Mpah	SPI_206M	PAH_240M	SPI_206M_vs_PAH_240M	0.035	0.033	1.06061	0.068	w4	4	Seq_Run_1	16S_Amplicon	515F_926R_V4V5	Microbiome_Core_Lab_Weill_Cornell_Medicine
Mspic_SPITUA_vs_Mspic_SPITUA_c6_Inoculum	6_INO	Inoculum	c6	NA	WT	c6	6	Inoc_6	Mspic	Mspic	Mspic_vs_Mspic	Mspic_SPITUA	Mspic_SPITUA	Mspic_SPITUA_vs_Mspic_SPITUA	SPI_206M	SPI_208M	SPI_206M_vs_SPI_208M	0.018	0.016	1.125	0.034	Inoculum	0	Seq_Run_1	16S_Amplicon	515F_926R_V4V5	Microbiome_Core_Lab_Weill_Cornell_Medicine
Mspic_SPITUA_vs_Mspic_SPITUA_m6A_w1	6A_W1	Feces_Output	m6A	NA	WT	c6	6	Inoc_6	Mspic	Mspic	Mspic_vs_Mspic	Mspic_SPITUA	Mspic_SPITUA	Mspic_SPITUA_vs_Mspic_SPITUA	SPI_206M	SPI_208M	SPI_206M_vs_SPI_208M	0.018	0.016	1.125	0.034	w1	1	Seq_Run_1	16S_Amplicon	515F_926R_V4V5	Microbiome_Core_Lab_Weill_Cornell_Medicine
Mspic_SPITUA_vs_Mspic_SPITUA_m6A_w2	6A_W2	Feces_Output	m6A	NA	WT	c6	6	Inoc_6	Mspic	Mspic	Mspic_vs_Mspic	Mspic_SPITUA	Mspic_SPITUA	Mspic_SPITUA_vs_Mspic_SPITUA	SPI_206M	SPI_208M	SPI_206M_vs_SPI_208M	0.018	0.016	1.125	0.034	w2	2	Seq_Run_1	16S_Amplicon	515F_926R_V4V5	Microbiome_Core_Lab_Weill_Cornell_Medicine
Mspic_SPITUA_vs_Mspic_SPITUA_m6A_w3	6A_W3	Feces_Output	m6A	NA	WT	c6	6	Inoc_6	Mspic	Mspic	Mspic_vs_Mspic	Mspic_SPITUA	Mspic_SPITUA	Mspic_SPITUA_vs_Mspic_SPITUA	SPI_206M	SPI_208M	SPI_206M_vs_SPI_208M	0.018	0.016	1.125	0.034	w3	3	Seq_Run_1	16S_Amplicon	515F_926R_V4V5	Microbiome_Core_Lab_Weill_Cornell_Medicine
Mspic_SPITUA_vs_Mspic_SPITUA_m6A_w4	6A_W4	Feces_Output	m6A	NA	WT	c6	6	Inoc_6	Mspic	Mspic	Mspic_vs_Mspic	Mspic_SPITUA	Mspic_SPITUA	Mspic_SPITUA_vs_Mspic_SPITUA	SPI_206M	SPI_208M	SPI_206M_vs_SPI_208M	0.018	0.016	1.125	0.034	w4	4	Seq_Run_1	16S_Amplicon	515F_926R_V4V5	Microbiome_Core_Lab_Weill_Cornell_Medicine
Mspic_SPITUA_vs_Mspic_SPITUA_m6B_w1	6B_W1	Feces_Output	m6B	NA	WT	c6	6	Inoc_6	Mspic	Mspic	Mspic_vs_Mspic	Mspic_SPITUA	Mspic_SPITUA	Mspic_SPITUA_vs_Mspic_SPITUA	SPI_206M	SPI_208M	SPI_206M_vs_SPI_208M	0.018	0.016	1.125	0.034	w1	1	Seq_Run_1	16S_Amplicon	515F_926R_V4V5	Microbiome_Core_Lab_Weill_Cornell_Medicine
Mspic_SPITUA_vs_Mspic_SPITUA_m6B_w2	6B_W2	Feces_Output	m6B	NA	WT	c6	6	Inoc_6	Mspic	Mspic	Mspic_vs_Mspic	Mspic_SPITUA	Mspic_SPITUA	Mspic_SPITUA_vs_Mspic_SPITUA	SPI_206M	SPI_208M	SPI_206M_vs_SPI_208M	0.018	0.016	1.125	0.034	w2	2	Seq_Run_1	16S_Amplicon	515F_926R_V4V5	Microbiome_Core_Lab_Weill_Cornell_Medicine
Mspic_SPITUA_vs_Mspic_SPITUA_m6B_w3	6B_W3	Feces_Output	m6B	NA	WT	c6	6	Inoc_6	Mspic	Mspic	Mspic_vs_Mspic	Mspic_SPITUA	Mspic_SPITUA	Mspic_SPITUA_vs_Mspic_SPITUA	SPI_206M	SPI_208M	SPI_206M_vs_SPI_208M	0.018	0.016	1.125	0.034	w3	3	Seq_Run_1	16S_Amplicon	515F_926R_V4V5	Microbiome_Core_Lab_Weill_Cornell_Medicine
Mspic_SPITUA_vs_Mspic_SPITUA_m6B_w4	6B_W4	Feces_Output	m6B	NA	WT	c6	6	Inoc_6	Mspic	Mspic	Mspic_vs_Mspic	Mspic_SPITUA	Mspic_SPITUA	Mspic_SPITUA_vs_Mspic_SPITUA	SPI_206M	SPI_208M	SPI_206M_vs_SPI_208M	0.018	0.016	1.125	0.034	w4	4	Seq_Run_1	16S_Amplicon	515F_926R_V4V5	Microbiome_Core_Lab_Weill_Cornell_Medicine
Mspic_ZBN_160F_Donor	Mspic_ZBN_160F	Donor	Mspic_ZBN_160F	NA	WT	Donor	Donor	Donor	Mspic	Mspic	Mspic	Mspic_ZBN	Mspic_ZBN	Mspic_ZBN	ZBN_160F	ZBN_160F	ZBN_160F	NA	NA	NA	NA	Donor	-1	Seq_Run_1	16S_Amplicon	515F_926R_V4V5	Microbiome_Core_Lab_Weill_Cornell_Medicine
Mspic_ZBN_169M_Donor	Mspic_ZBN_169M	Donor	Mspic_ZBN_169M	NA	WT	Donor	Donor	Donor	Mspic	Mspic	Mspic	Mspic_ZBN	Mspic_ZBN	Mspic_ZBN	ZBN_169M	ZBN_169M	ZBN_169M	NA	NA	NA	NA	Donor	-1	Seq_Run_1	16S_Amplicon	515F_926R_V4V5	Microbiome_Core_Lab_Weill_Cornell_Medicine
Mspic_ZBN_170M_Donor	Mspic_ZBN_170M	Donor	Mspic_ZBN_170M	NA	WT	Donor	Donor	Donor	Mspic	Mspic	Mspic	Mspic_ZBN	Mspic_ZBN	Mspic_ZBN	ZBN_170M	ZBN_170M	ZBN_170M	NA	NA	NA	NA	Donor	-1	Seq_Run_1	16S_Amplicon	515F_926R_V4V5	Microbiome_Core_Lab_Weill_Cornell_Medicine
Mspic_ZBN_vs_Mpah_c8_Inoculum	8_INO	Inoculum	c8	NA	WT	c8	8	Inoc_8	Mspic	Mpah	Mspic_vs_Mpah	Mspic_ZBN	Mpah	Mspic_ZBN_vs_Mpah	ZBN_169M	PAH_240M	ZBN_169M_vs_PAH_240M	0.032	0.031	1.03226	0.063	Inoculum	0	Seq_Run_1	16S_Amplicon	515F_926R_V4V5	Microbiome_Core_Lab_Weill_Cornell_Medicine
Mspic_ZBN_vs_Mpah_m8A_w1	8A_W1	Feces_Output	m8A	NA	WT	c8	8	Inoc_8	Mspic	Mpah	Mspic_vs_Mpah	Mspic_ZBN	Mpah	Mspic_ZBN_vs_Mpah	ZBN_169M	PAH_240M	ZBN_169M_vs_PAH_240M	0.032	0.031	1.03226	0.063	w1	1	Seq_Run_1	16S_Amplicon	515F_926R_V4V5	Microbiome_Core_Lab_Weill_Cornell_Medicine
Mspic_ZBN_vs_Mpah_m8A_w2	8A_W2	Feces_Output	m8A	NA	WT	c8	8	Inoc_8	Mspic	Mpah	Mspic_vs_Mpah	Mspic_ZBN	Mpah	Mspic_ZBN_vs_Mpah	ZBN_169M	PAH_240M	ZBN_169M_vs_PAH_240M	0.032	0.031	1.03226	0.063	w2	2	Seq_Run_1	16S_Amplicon	515F_926R_V4V5	Microbiome_Core_Lab_Weill_Cornell_Medicine
Mspic_ZBN_vs_Mpah_m8A_w3	8A_W3	Feces_Output	m8A	NA	WT	c8	8	Inoc_8	Mspic	Mpah	Mspic_vs_Mpah	Mspic_ZBN	Mpah	Mspic_ZBN_vs_Mpah	ZBN_169M	PAH_240M	ZBN_169M_vs_PAH_240M	0.032	0.031	1.03226	0.063	w3	3	Seq_Run_1	16S_Amplicon	515F_926R_V4V5	Microbiome_Core_Lab_Weill_Cornell_Medicine
Mspic_ZBN_vs_Mpah_m8A_w4	8A_W4	Feces_Output	m8A	NA	WT	c8	8	Inoc_8	Mspic	Mpah	Mspic_vs_Mpah	Mspic_ZBN	Mpah	Mspic_ZBN_vs_Mpah	ZBN_169M	PAH_240M	ZBN_169M_vs_PAH_240M	0.032	0.031	1.03226	0.063	w4	4	Seq_Run_1	16S_Amplicon	515F_926R_V4V5	Microbiome_Core_Lab_Weill_Cornell_Medicine
Mspic_ZBN_vs_Mpah_m8B_w1	8B_W1	Feces_Output	m8B	NA	WT	c8	8	Inoc_8	Mspic	Mpah	Mspic_vs_Mpah	Mspic_ZBN	Mpah	Mspic_ZBN_vs_Mpah	ZBN_169M	PAH_240M	ZBN_169M_vs_PAH_240M	0.032	0.031	1.03226	0.063	w1	1	Seq_Run_1	16S_Amplicon	515F_926R_V4V5	Microbiome_Core_Lab_Weill_Cornell_Medicine
Mspic_ZBN_vs_Mpah_m8B_w2	8B_W2	Feces_Output	m8B	NA	WT	c8	8	Inoc_8	Mspic	Mpah	Mspic_vs_Mpah	Mspic_ZBN	Mpah	Mspic_ZBN_vs_Mpah	ZBN_169M	PAH_240M	ZBN_169M_vs_PAH_240M	0.032	0.031	1.03226	0.063	w2	2	Seq_Run_1	16S_Amplicon	515F_926R_V4V5	Microbiome_Core_Lab_Weill_Cornell_Medicine
Mspic_ZBN_vs_Mpah_m8B_w3	8B_W3	Feces_Output	m8B	NA	WT	c8	8	Inoc_8	Mspic	Mpah	Mspic_vs_Mpah	Mspic_ZBN	Mpah	Mspic_ZBN_vs_Mpah	ZBN_169M	PAH_240M	ZBN_169M_vs_PAH_240M	0.032	0.031	1.03226	0.063	w3	3	Seq_Run_1	16S_Amplicon	515F_926R_V4V5	Microbiome_Core_Lab_Weill_Cornell_Medicine
Mspic_ZBN_vs_Mpah_m8B_w4	8B_W4	Feces_Output	m8B	NA	WT	c8	8	Inoc_8	Mspic	Mpah	Mspic_vs_Mpah	Mspic_ZBN	Mpah	Mspic_ZBN_vs_Mpah	ZBN_169M	PAH_240M	ZBN_169M_vs_PAH_240M	0.032	0.031	1.03226	0.063	w4	4	Seq_Run_1	16S_Amplicon	515F_926R_V4V5	Microbiome_Core_Lab_Weill_Cornell_Medicine
Mspic_ZBN_vs_Mspic_SPITUA_c10_Inoculum	10_INO	Inoculum	c10	NA	WT	c10	10	Inoc_10	Mspic	Mspic	Mspic_vs_Mspic	Mspic_ZBN	Mspic_SPITUA	Mspic_ZBN_vs_Mspic_SPITUA	ZBN_170M	SPI_208M	ZBN_170M_vs_SPI_208M	0.024	0.023	1.04348	0.047	Inoculum	0	Seq_Run_1	16S_Amplicon	515F_926R_V4V5	Microbiome_Core_Lab_Weill_Cornell_Medicine
Mspic_ZBN_vs_Mspic_SPITUA_m10A_w1	10A_W1	Feces_Output	m10A	NA	WT	c10	10	Inoc_10	Mspic	Mspic	Mspic_vs_Mspic	Mspic_ZBN	Mspic_SPITUA	Mspic_ZBN_vs_Mspic_SPITUA	ZBN_170M	SPI_208M	ZBN_170M_vs_SPI_208M	0.024	0.023	1.04348	0.047	w1	1	Seq_Run_1	16S_Amplicon	515F_926R_V4V5	Microbiome_Core_Lab_Weill_Cornell_Medicine
Mspic_ZBN_vs_Mspic_SPITUA_m10A_w2	10A_W2	Feces_Output	m10A	NA	WT	c10	10	Inoc_10	Mspic	Mspic	Mspic_vs_Mspic	Mspic_ZBN	Mspic_SPITUA	Mspic_ZBN_vs_Mspic_SPITUA	ZBN_170M	SPI_208M	ZBN_170M_vs_SPI_208M	0.024	0.023	1.04348	0.047	w2	2	Seq_Run_1	16S_Amplicon	515F_926R_V4V5	Microbiome_Core_Lab_Weill_Cornell_Medicine
Mspic_ZBN_vs_Mspic_SPITUA_m10A_w3	10A_W3	Feces_Output	m10A	NA	WT	c10	10	Inoc_10	Mspic	Mspic	Mspic_vs_Mspic	Mspic_ZBN	Mspic_SPITUA	Mspic_ZBN_vs_Mspic_SPITUA	ZBN_170M	SPI_208M	ZBN_170M_vs_SPI_208M	0.024	0.023	1.04348	0.047	w3	3	Seq_Run_1	16S_Amplicon	515F_926R_V4V5	Microbiome_Core_Lab_Weill_Cornell_Medicine
Mspic_ZBN_vs_Mspic_SPITUA_m10A_w4	10A_W4	Feces_Output	m10A	NA	WT	c10	10	Inoc_10	Mspic	Mspic	Mspic_vs_Mspic	Mspic_ZBN	Mspic_SPITUA	Mspic_ZBN_vs_Mspic_SPITUA	ZBN_170M	SPI_208M	ZBN_170M_vs_SPI_208M	0.024	0.023	1.04348	0.047	w4	4	Seq_Run_1	16S_Amplicon	515F_926R_V4V5	Microbiome_Core_Lab_Weill_Cornell_Medicine
Mspic_ZBN_vs_Mspic_SPITUA_m10B_w1	10B_W1	Feces_Output	m10B	NA	WT	c10	10	Inoc_10	Mspic	Mspic	Mspic_vs_Mspic	Mspic_ZBN	Mspic_SPITUA	Mspic_ZBN_vs_Mspic_SPITUA	ZBN_170M	SPI_208M	ZBN_170M_vs_SPI_208M	0.024	0.023	1.04348	0.047	w1	1	Seq_Run_1	16S_Amplicon	515F_926R_V4V5	Microbiome_Core_Lab_Weill_Cornell_Medicine
Mspic_ZBN_vs_Mspic_SPITUA_m10B_w2	10B_W2	Feces_Output	m10B	NA	WT	c10	10	Inoc_10	Mspic	Mspic	Mspic_vs_Mspic	Mspic_ZBN	Mspic_SPITUA	Mspic_ZBN_vs_Mspic_SPITUA	ZBN_170M	SPI_208M	ZBN_170M_vs_SPI_208M	0.024	0.023	1.04348	0.047	w2	2	Seq_Run_1	16S_Amplicon	515F_926R_V4V5	Microbiome_Core_Lab_Weill_Cornell_Medicine
Mspic_ZBN_vs_Mspic_SPITUA_m10B_w3	10B_W3	Feces_Output	m10B	NA	WT	c10	10	Inoc_10	Mspic	Mspic	Mspic_vs_Mspic	Mspic_ZBN	Mspic_SPITUA	Mspic_ZBN_vs_Mspic_SPITUA	ZBN_170M	SPI_208M	ZBN_170M_vs_SPI_208M	0.024	0.023	1.04348	0.047	w3	3	Seq_Run_1	16S_Amplicon	515F_926R_V4V5	Microbiome_Core_Lab_Weill_Cornell_Medicine
Mspic_ZBN_vs_Mspic_SPITUA_m10B_w4	10B_W4	Feces_Output	m10B	NA	WT	c10	10	Inoc_10	Mspic	Mspic	Mspic_vs_Mspic	Mspic_ZBN	Mspic_SPITUA	Mspic_ZBN_vs_Mspic_SPITUA	ZBN_170M	SPI_208M	ZBN_170M_vs_SPI_208M	0.024	0.023	1.04348	0.047	w4	4	Seq_Run_1	16S_Amplicon	515F_926R_V4V5	Microbiome_Core_Lab_Weill_Cornell_Medicine
Mspic_ZBN_vs_Mspic_ZBN_c9_Inoculum	9_INO	Inoculum	c9	NA	WT	c9	9	Inoc_9	Mspic	Mspic	Mspic_vs_Mspic	Mspic_ZBN	Mspic_ZBN	Mspic_ZBN_vs_Mspic_ZBN	ZBN_169M	ZBN_170M	ZBN_169M_vs_ZBN_170M	0.035	0.034	1.02941	0.069	Inoculum	0	Seq_Run_1	16S_Amplicon	515F_926R_V4V5	Microbiome_Core_Lab_Weill_Cornell_Medicine
Mspic_ZBN_vs_Mspic_ZBN_m9A_w1	9A_W1	Feces_Output	m9A	NA	WT	c9	9	Inoc_9	Mspic	Mspic	Mspic_vs_Mspic	Mspic_ZBN	Mspic_ZBN	Mspic_ZBN_vs_Mspic_ZBN	ZBN_169M	ZBN_170M	ZBN_169M_vs_ZBN_170M	0.035	0.034	1.02941	0.069	w1	1	Seq_Run_1	16S_Amplicon	515F_926R_V4V5	Microbiome_Core_Lab_Weill_Cornell_Medicine
Mspic_ZBN_vs_Mspic_ZBN_m9A_w2	9A_W2	Feces_Output	m9A	NA	WT	c9	9	Inoc_9	Mspic	Mspic	Mspic_vs_Mspic	Mspic_ZBN	Mspic_ZBN	Mspic_ZBN_vs_Mspic_ZBN	ZBN_169M	ZBN_170M	ZBN_169M_vs_ZBN_170M	0.035	0.034	1.02941	0.069	w2	2	Seq_Run_1	16S_Amplicon	515F_926R_V4V5	Microbiome_Core_Lab_Weill_Cornell_Medicine
Mspic_ZBN_vs_Mspic_ZBN_m9A_w3	9A_W3	Feces_Output	m9A	NA	WT	c9	9	Inoc_9	Mspic	Mspic	Mspic_vs_Mspic	Mspic_ZBN	Mspic_ZBN	Mspic_ZBN_vs_Mspic_ZBN	ZBN_169M	ZBN_170M	ZBN_169M_vs_ZBN_170M	0.035	0.034	1.02941	0.069	w3	3	Seq_Run_1	16S_Amplicon	515F_926R_V4V5	Microbiome_Core_Lab_Weill_Cornell_Medicine
Mspic_ZBN_vs_Mspic_ZBN_m9A_w4	9A_W4	Feces_Output	m9A	NA	WT	c9	9	Inoc_9	Mspic	Mspic	Mspic_vs_Mspic	Mspic_ZBN	Mspic_ZBN	Mspic_ZBN_vs_Mspic_ZBN	ZBN_169M	ZBN_170M	ZBN_169M_vs_ZBN_170M	0.035	0.034	1.02941	0.069	w4	4	Seq_Run_1	16S_Amplicon	515F_926R_V4V5	Microbiome_Core_Lab_Weill_Cornell_Medicine
Mspic_ZBN_vs_Mspic_ZBN_m9B_w1	9B_W1	Feces_Output	m9B	NA	WT	c9	9	Inoc_9	Mspic	Mspic	Mspic_vs_Mspic	Mspic_ZBN	Mspic_ZBN	Mspic_ZBN_vs_Mspic_ZBN	ZBN_169M	ZBN_170M	ZBN_169M_vs_ZBN_170M	0.035	0.034	1.02941	0.069	w1	1	Seq_Run_1	16S_Amplicon	515F_926R_V4V5	Microbiome_Core_Lab_Weill_Cornell_Medicine
Mspic_ZBN_vs_Mspic_ZBN_m9B_w2	9B_W2	Feces_Output	m9B	NA	WT	c9	9	Inoc_9	Mspic	Mspic	Mspic_vs_Mspic	Mspic_ZBN	Mspic_ZBN	Mspic_ZBN_vs_Mspic_ZBN	ZBN_169M	ZBN_170M	ZBN_169M_vs_ZBN_170M	0.035	0.034	1.02941	0.069	w2	2	Seq_Run_1	16S_Amplicon	515F_926R_V4V5	Microbiome_Core_Lab_Weill_Cornell_Medicine
Mspic_ZBN_vs_Mspic_ZBN_m9B_w3	9B_W3	Feces_Output	m9B	NA	WT	c9	9	Inoc_9	Mspic	Mspic	Mspic_vs_Mspic	Mspic_ZBN	Mspic_ZBN	Mspic_ZBN_vs_Mspic_ZBN	ZBN_169M	ZBN_170M	ZBN_169M_vs_ZBN_170M	0.035	0.034	1.02941	0.069	w3	3	Seq_Run_1	16S_Amplicon	515F_926R_V4V5	Microbiome_Core_Lab_Weill_Cornell_Medicine
Mspic_ZBN_vs_Mspic_ZBN_m9B_w4	9B_W4	Feces_Output	m9B	NA	WT	c9	9	Inoc_9	Mspic	Mspic	Mspic_vs_Mspic	Mspic_ZBN	Mspic_ZBN	Mspic_ZBN_vs_Mspic_ZBN	ZBN_169M	ZBN_170M	ZBN_169M_vs_ZBN_170M	0.035	0.034	1.02941	0.069	w4	4	Seq_Run_1	16S_Amplicon	515F_926R_V4V5	Microbiome_Core_Lab_Weill_Cornell_Medicine
Pman_BW4M_Donor	Pman_BW4M	Donor	Pman_BW4M	NA	WT	Donor	Donor	Donor	Pman	Pman	Pman	Pman	Pman	Pman	Pman_BW4M	Pman_BW4M	Pman_BW4M	NA	NA	NA	NA	Donor	-1	Seq_Run_1	16S_Amplicon	515F_926R_V4V5	Microbiome_Core_Lab_Weill_Cornell_Medicine
Pman_vs_Pman_c11_Inoculum	11_INO	Inoculum	c11	NA	WT	c11	11	Inoc_11	Pman	Pman	Pman_vs_Pman	Pman	Pman	Pman_vs_Pman	Pman_BW4M	Pman_BW4M	Pman_BW4M_vs_Pman_BW4M	0.021	0.021	1	0.042	Inoculum	0	Seq_Run_1	16S_Amplicon	515F_926R_V4V5	Microbiome_Core_Lab_Weill_Cornell_Medicine
Pman_vs_Pman_m11A_w1	11A_W1	Feces_Output	m11A	NA	WT	c11	11	Inoc_11	Pman	Pman	Pman_vs_Pman	Pman	Pman	Pman_vs_Pman	Pman_BW4M	Pman_BW4M	Pman_BW4M_vs_Pman_BW4M	0.021	0.021	1	0.042	w1	1	Seq_Run_1	16S_Amplicon	515F_926R_V4V5	Microbiome_Core_Lab_Weill_Cornell_Medicine
Pman_vs_Pman_m11A_w2	11A_W2	Feces_Output	m11A	NA	WT	c11	11	Inoc_11	Pman	Pman	Pman_vs_Pman	Pman	Pman	Pman_vs_Pman	Pman_BW4M	Pman_BW4M	Pman_BW4M_vs_Pman_BW4M	0.021	0.021	1	0.042	w2	2	Seq_Run_1	16S_Amplicon	515F_926R_V4V5	Microbiome_Core_Lab_Weill_Cornell_Medicine
Pman_vs_Pman_m11A_w3	11A_W3	Feces_Output	m11A	NA	WT	c11	11	Inoc_11	Pman	Pman	Pman_vs_Pman	Pman	Pman	Pman_vs_Pman	Pman_BW4M	Pman_BW4M	Pman_BW4M_vs_Pman_BW4M	0.021	0.021	1	0.042	w3	3	Seq_Run_1	16S_Amplicon	515F_926R_V4V5	Microbiome_Core_Lab_Weill_Cornell_Medicine
Pman_vs_Pman_m11A_w4	11A_W4	Feces_Output	m11A	NA	WT	c11	11	Inoc_11	Pman	Pman	Pman_vs_Pman	Pman	Pman	Pman_vs_Pman	Pman_BW4M	Pman_BW4M	Pman_BW4M_vs_Pman_BW4M	0.021	0.021	1	0.042	w4	4	Seq_Run_1	16S_Amplicon	515F_926R_V4V5	Microbiome_Core_Lab_Weill_Cornell_Medicine
Pman_vs_Pman_m11B_w1	11B_W1	Feces_Output	m11B	NA	WT	c11	11	Inoc_11	Pman	Pman	Pman_vs_Pman	Pman	Pman	Pman_vs_Pman	Pman_BW4M	Pman_BW4M	Pman_BW4M_vs_Pman_BW4M	0.021	0.021	1	0.042	w1	1	Seq_Run_1	16S_Amplicon	515F_926R_V4V5	Microbiome_Core_Lab_Weill_Cornell_Medicine
Pman_vs_Pman_m11B_w2	11B_W2	Feces_Output	m11B	NA	WT	c11	11	Inoc_11	Pman	Pman	Pman_vs_Pman	Pman	Pman	Pman_vs_Pman	Pman_BW4M	Pman_BW4M	Pman_BW4M_vs_Pman_BW4M	0.021	0.021	1	0.042	w2	2	Seq_Run_1	16S_Amplicon	515F_926R_V4V5	Microbiome_Core_Lab_Weill_Cornell_Medicine
Pman_vs_Pman_m11B_w3	11B_W3	Feces_Output	m11B	NA	WT	c11	11	Inoc_11	Pman	Pman	Pman_vs_Pman	Pman	Pman	Pman_vs_Pman	Pman_BW4M	Pman_BW4M	Pman_BW4M_vs_Pman_BW4M	0.021	0.021	1	0.042	w3	3	Seq_Run_1	16S_Amplicon	515F_926R_V4V5	Microbiome_Core_Lab_Weill_Cornell_Medicine
Pman_vs_Pman_m11B_w4	11B_W4	Feces_Output	m11B	NA	WT	c11	11	Inoc_11	Pman	Pman	Pman_vs_Pman	Pman	Pman	Pman_vs_Pman	Pman_BW4M	Pman_BW4M	Pman_BW4M_vs_Pman_BW4M	0.021	0.021	1	0.042	w4	4	Seq_Run_1	16S_Amplicon	515F_926R_V4V5	Microbiome_Core_Lab_Weill_Cornell_Medicine
Pman_vs_Pman_m11C_w1	11C_W1	Feces_Output	m11C	NA	WT	c11	11	Inoc_11	Pman	Pman	Pman_vs_Pman	Pman	Pman	Pman_vs_Pman	Pman_BW4M	Pman_BW4M	Pman_BW4M_vs_Pman_BW4M	0.021	0.021	1	0.042	w1	1	Seq_Run_1	16S_Amplicon	515F_926R_V4V5	Microbiome_Core_Lab_Weill_Cornell_Medicine
Pman_vs_Pman_m11C_w2	11C_W2	Feces_Output	m11C	NA	WT	c11	11	Inoc_11	Pman	Pman	Pman_vs_Pman	Pman	Pman	Pman_vs_Pman	Pman_BW4M	Pman_BW4M	Pman_BW4M_vs_Pman_BW4M	0.021	0.021	1	0.042	w2	2	Seq_Run_1	16S_Amplicon	515F_926R_V4V5	Microbiome_Core_Lab_Weill_Cornell_Medicine
Pman_vs_Pman_m11C_w3	11C_W3	Feces_Output	m11C	NA	WT	c11	11	Inoc_11	Pman	Pman	Pman_vs_Pman	Pman	Pman	Pman_vs_Pman	Pman_BW4M	Pman_BW4M	Pman_BW4M_vs_Pman_BW4M	0.021	0.021	1	0.042	w3	3	Seq_Run_1	16S_Amplicon	515F_926R_V4V5	Microbiome_Core_Lab_Weill_Cornell_Medicine
Pman_vs_Pman_m11C_w4	11C_W4	Feces_Output	m11C	NA	WT	c11	11	Inoc_11	Pman	Pman	Pman_vs_Pman	Pman	Pman	Pman_vs_Pman	Pman_BW4M	Pman_BW4M	Pman_BW4M_vs_Pman_BW4M	0.021	0.021	1	0.042	w4	4	Seq_Run_1	16S_Amplicon	515F_926R_V4V5	Microbiome_Core_Lab_Weill_Cornell_Medicine
Input_FL1_1	91-A	Donor	Mmus_FL1_91A	NA	Donor	Donor	Donor	Donor	Mmus	Mmus	Mmus	Mmus_FL1	Mmus_FL1	Mmus_FL1	Mmus_FL1_91A	Mmus_FL1_91A	Mmus_FL1_91A	NA	NA	NA	NA	Donor	-1	Seq_Run_2	16S_Amplicon	515F_926R_V4V5	Integrated_Microbiome_Resource_Dalhousie_University
Input_FL1_2	91-B	Donor	Mmus_FL1_91B	NA	Donor	Donor	Donor	Donor	Mmus	Mmus	Mmus	Mmus_FL1	Mmus_FL1	Mmus_FL1	Mmus_FL1_91B	Mmus_FL1_91B	Mmus_FL1_91B	NA	NA	NA	NA	Donor	-1	Seq_Run_2	16S_Amplicon	515F_926R_V4V5	Integrated_Microbiome_Resource_Dalhousie_University
Input_FL1_3	91-C	Donor	Mmus_FL1_91C	NA	Donor	Donor	Donor	Donor	Mmus	Mmus	Mmus	Mmus_FL1	Mmus_FL1	Mmus_FL1	Mmus_FL1_91C	Mmus_FL1_91C	Mmus_FL1_91C	NA	NA	NA	NA	Donor	-1	Seq_Run_2	16S_Amplicon	515F_926R_V4V5	Integrated_Microbiome_Resource_Dalhousie_University
Input_Mpah_1	123-A	Donor	Mpah_123A	NA	Donor	Donor	Donor	Donor	Mpah	Mpah	Mpah	Mpah	Mpah	Mpah	Mpah_123A	Mpah_123A	Mpah_123A	NA	NA	NA	NA	Donor	-1	Seq_Run_2	16S_Amplicon	515F_926R_V4V5	Integrated_Microbiome_Resource_Dalhousie_University
Input_Mpah_2	123-B	Donor	Mpah_123B	NA	Donor	Donor	Donor	Donor	Mpah	Mpah	Mpah	Mpah	Mpah	Mpah	Mpah_123B	Mpah_123B	Mpah_123B	NA	NA	NA	NA	Donor	-1	Seq_Run_2	16S_Amplicon	515F_926R_V4V5	Integrated_Microbiome_Resource_Dalhousie_University
Input_NY4_1	45-A	Donor	Mmus_NY4_45A	NA	Donor	Donor	Donor	Donor	Mmus	Mmus	Mmus	Mmus_NY4	Mmus_NY4	Mmus_NY4	Mmus_NY4_45A	Mmus_NY4_45A	Mmus_NY4_45A	NA	NA	NA	NA	Donor	-1	Seq_Run_2	16S_Amplicon	515F_926R_V4V5	Integrated_Microbiome_Resource_Dalhousie_University
Input_NY4_2	45-B	Donor	Mmus_NY4_45B	NA	Donor	Donor	Donor	Donor	Mmus	Mmus	Mmus	Mmus_NY4	Mmus_NY4	Mmus_NY4	Mmus_NY4_45B	Mmus_NY4_45B	Mmus_NY4_45B	NA	NA	NA	NA	Donor	-1	Seq_Run_2	16S_Amplicon	515F_926R_V4V5	Integrated_Microbiome_Resource_Dalhousie_University
Input_Pman_1	BW-1-M-A	Donor	Pman_BW1MA	NA	Donor	Donor	Donor	Donor	Pman	Pman	Pman	Pman	Pman	Pman	Pman_BW1MA	Pman_BW1MA	Pman_BW1MA	NA	NA	NA	NA	Donor	-1	Seq_Run_2	16S_Amplicon	515F_926R_V4V5	Integrated_Microbiome_Resource_Dalhousie_University
Input_Pman_2	BW-1-M-B	Donor	Pman_BW1MB	NA	Donor	Donor	Donor	Donor	Pman	Pman	Pman	Pman	Pman	Pman	Pman_BW1MB	Pman_BW1MB	Pman_BW1MB	NA	NA	NA	NA	Donor	-1	Seq_Run_2	16S_Amplicon	515F_926R_V4V5	Integrated_Microbiome_Resource_Dalhousie_University
Input_Pman_3	BW-1-M-C	Donor	Pman_BW1MC	NA	Donor	Donor	Donor	Donor	Pman	Pman	Pman	Pman	Pman	Pman	Pman_BW1MC	Pman_BW1MC	Pman_BW1MC	NA	NA	NA	NA	Donor	-1	Seq_Run_2	16S_Amplicon	515F_926R_V4V5	Integrated_Microbiome_Resource_Dalhousie_University
Rag1_MpahFL1_4w_m71_c603	A71	Feces_Output	m603A	Male	Rag1	c603	603	Inoc_23	Mmus	Mpah	Mmus_vs_Mpah	Mmus_FL1	Mpah	Mmus_FL1_vs_Mpah	Mmus_FL1	Mpah	Mmus_FL1_vs_Mpah	NA	NA	NA	NA	w4	4	Seq_Run_2	16S_Amplicon	515F_926R_V4V5	Integrated_Microbiome_Resource_Dalhousie_University
Rag1_MpahFL1_4w_m72_c603	A72	Feces_Output	m603B	Male	Rag1	c603	603	Inoc_23	Mmus	Mpah	Mmus_vs_Mpah	Mmus_FL1	Mpah	Mmus_FL1_vs_Mpah	Mmus_FL1	Mpah	Mmus_FL1_vs_Mpah	NA	NA	NA	NA	w4	4	Seq_Run_2	16S_Amplicon	515F_926R_V4V5	Integrated_Microbiome_Resource_Dalhousie_University
Rag1_MpahFL1_4w_m73_c603	A73	Feces_Output	m603C	Male	Rag1	c603	603	Inoc_23	Mmus	Mpah	Mmus_vs_Mpah	Mmus_FL1	Mpah	Mmus_FL1_vs_Mpah	Mmus_FL1	Mpah	Mmus_FL1_vs_Mpah	NA	NA	NA	NA	w4	4	Seq_Run_2	16S_Amplicon	515F_926R_V4V5	Integrated_Microbiome_Resource_Dalhousie_University
Rag1_MpahFL1_4w_m74_c680	A74	Feces_Output	m680A	Male	Rag1	c680	680	Inoc_23	Mmus	Mpah	Mmus_vs_Mpah	Mmus_FL1	Mpah	Mmus_FL1_vs_Mpah	Mmus_FL1	Mpah	Mmus_FL1_vs_Mpah	NA	NA	NA	NA	w4	4	Seq_Run_2	16S_Amplicon	515F_926R_V4V5	Integrated_Microbiome_Resource_Dalhousie_University
Rag1_MpahFL1_4w_m75_c680	A75	Feces_Output	m680B	Male	Rag1	c680	680	Inoc_23	Mmus	Mpah	Mmus_vs_Mpah	Mmus_FL1	Mpah	Mmus_FL1_vs_Mpah	Mmus_FL1	Mpah	Mmus_FL1_vs_Mpah	NA	NA	NA	NA	w4	4	Seq_Run_2	16S_Amplicon	515F_926R_V4V5	Integrated_Microbiome_Resource_Dalhousie_University
Rag1_MpahFL1_4w_m76_c680	A76	Feces_Output	m680C	Male	Rag1	c680	680	Inoc_23	Mmus	Mpah	Mmus_vs_Mpah	Mmus_FL1	Mpah	Mmus_FL1_vs_Mpah	Mmus_FL1	Mpah	Mmus_FL1_vs_Mpah	NA	NA	NA	NA	w4	4	Seq_Run_2	16S_Amplicon	515F_926R_V4V5	Integrated_Microbiome_Resource_Dalhousie_University
Rag1_MpahFL1_4w_m77_c680	A77	Feces_Output	m680D	Male	Rag1	c680	680	Inoc_23	Mmus	Mpah	Mmus_vs_Mpah	Mmus_FL1	Mpah	Mmus_FL1_vs_Mpah	Mmus_FL1	Mpah	Mmus_FL1_vs_Mpah	NA	NA	NA	NA	w4	4	Seq_Run_2	16S_Amplicon	515F_926R_V4V5	Integrated_Microbiome_Resource_Dalhousie_University
Rag1_MpahFL1_4w_m78_c34	A78	Feces_Output	m34A	Female	Rag1	c34	34	Inoc_23	Mmus	Mpah	Mmus_vs_Mpah	Mmus_FL1	Mpah	Mmus_FL1_vs_Mpah	Mmus_FL1	Mpah	Mmus_FL1_vs_Mpah	NA	NA	NA	NA	w4	4	Seq_Run_2	16S_Amplicon	515F_926R_V4V5	Integrated_Microbiome_Resource_Dalhousie_University
Rag1_MpahFL1_4w_m79_c34	A79	Feces_Output	m34B	Female	Rag1	c34	34	Inoc_23	Mmus	Mpah	Mmus_vs_Mpah	Mmus_FL1	Mpah	Mmus_FL1_vs_Mpah	Mmus_FL1	Mpah	Mmus_FL1_vs_Mpah	NA	NA	NA	NA	w4	4	Seq_Run_2	16S_Amplicon	515F_926R_V4V5	Integrated_Microbiome_Resource_Dalhousie_University
Rag1_MpahFL1_4w_m80_c34	A80	Feces_Output	m34C	Female	Rag1	c34	34	Inoc_23	Mmus	Mpah	Mmus_vs_Mpah	Mmus_FL1	Mpah	Mmus_FL1_vs_Mpah	Mmus_FL1	Mpah	Mmus_FL1_vs_Mpah	NA	NA	NA	NA	w4	4	Seq_Run_2	16S_Amplicon	515F_926R_V4V5	Integrated_Microbiome_Resource_Dalhousie_University
Rag1_MpahFL1_4w_m81_c158	A81	Feces_Output	m158A	Female	Rag1	c158	158	Inoc_23	Mmus	Mpah	Mmus_vs_Mpah	Mmus_FL1	Mpah	Mmus_FL1_vs_Mpah	Mmus_FL1	Mpah	Mmus_FL1_vs_Mpah	NA	NA	NA	NA	w4	4	Seq_Run_2	16S_Amplicon	515F_926R_V4V5	Integrated_Microbiome_Resource_Dalhousie_University
Rag1_MpahFL1_4w_m82_c158	A82	Feces_Output	m158B	Female	Rag1	c158	158	Inoc_23	Mmus	Mpah	Mmus_vs_Mpah	Mmus_FL1	Mpah	Mmus_FL1_vs_Mpah	Mmus_FL1	Mpah	Mmus_FL1_vs_Mpah	NA	NA	NA	NA	w4	4	Seq_Run_2	16S_Amplicon	515F_926R_V4V5	Integrated_Microbiome_Resource_Dalhousie_University
Rag1_MpahFL1_4w_m83_c158	A83	Feces_Output	m158C	Female	Rag1	c158	158	Inoc_23	Mmus	Mpah	Mmus_vs_Mpah	Mmus_FL1	Mpah	Mmus_FL1_vs_Mpah	Mmus_FL1	Mpah	Mmus_FL1_vs_Mpah	NA	NA	NA	NA	w4	4	Seq_Run_2	16S_Amplicon	515F_926R_V4V5	Integrated_Microbiome_Resource_Dalhousie_University
Rag1_MpahFL1_4w_m84_c129	A84	Feces_Output	m129A	Female	Rag1	c129	129	Inoc_23	Mmus	Mpah	Mmus_vs_Mpah	Mmus_FL1	Mpah	Mmus_FL1_vs_Mpah	Mmus_FL1	Mpah	Mmus_FL1_vs_Mpah	NA	NA	NA	NA	w4	4	Seq_Run_2	16S_Amplicon	515F_926R_V4V5	Integrated_Microbiome_Resource_Dalhousie_University
Rag1_MpahFL1_4w_m85_c129	A85	Feces_Output	m129B	Female	Rag1	c129	129	Inoc_23	Mmus	Mpah	Mmus_vs_Mpah	Mmus_FL1	Mpah	Mmus_FL1_vs_Mpah	Mmus_FL1	Mpah	Mmus_FL1_vs_Mpah	NA	NA	NA	NA	w4	4	Seq_Run_2	16S_Amplicon	515F_926R_V4V5	Integrated_Microbiome_Resource_Dalhousie_University
Rag1_MpahFL1_4w_m86_c129	A86	Feces_Output	m129C	Female	Rag1	c129	129	Inoc_23	Mmus	Mpah	Mmus_vs_Mpah	Mmus_FL1	Mpah	Mmus_FL1_vs_Mpah	Mmus_FL1	Mpah	Mmus_FL1_vs_Mpah	NA	NA	NA	NA	w4	4	Seq_Run_2	16S_Amplicon	515F_926R_V4V5	Integrated_Microbiome_Resource_Dalhousie_University
Rag1_MpahFL1_4w_m87_c232	A87	Feces_Output	m232A	Female	Rag1	c232	232	Inoc_23	Mmus	Mpah	Mmus_vs_Mpah	Mmus_FL1	Mpah	Mmus_FL1_vs_Mpah	Mmus_FL1	Mpah	Mmus_FL1_vs_Mpah	NA	NA	NA	NA	w4	4	Seq_Run_2	16S_Amplicon	515F_926R_V4V5	Integrated_Microbiome_Resource_Dalhousie_University
Rag1_MpahFL1_4w_m88_c232	A88	Feces_Output	m232B	Female	Rag1	c232	232	Inoc_23	Mmus	Mpah	Mmus_vs_Mpah	Mmus_FL1	Mpah	Mmus_FL1_vs_Mpah	Mmus_FL1	Mpah	Mmus_FL1_vs_Mpah	NA	NA	NA	NA	w4	4	Seq_Run_2	16S_Amplicon	515F_926R_V4V5	Integrated_Microbiome_Resource_Dalhousie_University
Rag1_MpahFL1_6w_m71_c603	B71	Feces_Output	m603A	Male	Rag1	c603	603	Inoc_23	Mmus	Mpah	Mmus_vs_Mpah	Mmus_FL1	Mpah	Mmus_FL1_vs_Mpah	Mmus_FL1	Mpah	Mmus_FL1_vs_Mpah	NA	NA	NA	NA	w6	6	Seq_Run_2	16S_Amplicon	515F_926R_V4V5	Integrated_Microbiome_Resource_Dalhousie_University
Rag1_MpahFL1_6w_m72_c603	B72	Feces_Output	m603B	Male	Rag1	c603	603	Inoc_23	Mmus	Mpah	Mmus_vs_Mpah	Mmus_FL1	Mpah	Mmus_FL1_vs_Mpah	Mmus_FL1	Mpah	Mmus_FL1_vs_Mpah	NA	NA	NA	NA	w6	6	Seq_Run_2	16S_Amplicon	515F_926R_V4V5	Integrated_Microbiome_Resource_Dalhousie_University
Rag1_MpahFL1_6w_m73_c603	B73	Feces_Output	m603C	Male	Rag1	c603	603	Inoc_23	Mmus	Mpah	Mmus_vs_Mpah	Mmus_FL1	Mpah	Mmus_FL1_vs_Mpah	Mmus_FL1	Mpah	Mmus_FL1_vs_Mpah	NA	NA	NA	NA	w6	6	Seq_Run_2	16S_Amplicon	515F_926R_V4V5	Integrated_Microbiome_Resource_Dalhousie_University
Rag1_MpahFL1_6w_m74_c680	B74	Feces_Output	m680A	Male	Rag1	c680	680	Inoc_23	Mmus	Mpah	Mmus_vs_Mpah	Mmus_FL1	Mpah	Mmus_FL1_vs_Mpah	Mmus_FL1	Mpah	Mmus_FL1_vs_Mpah	NA	NA	NA	NA	w6	6	Seq_Run_2	16S_Amplicon	515F_926R_V4V5	Integrated_Microbiome_Resource_Dalhousie_University
Rag1_MpahFL1_6w_m76_c680	B76	Feces_Output	m680C	Male	Rag1	c680	680	Inoc_23	Mmus	Mpah	Mmus_vs_Mpah	Mmus_FL1	Mpah	Mmus_FL1_vs_Mpah	Mmus_FL1	Mpah	Mmus_FL1_vs_Mpah	NA	NA	NA	NA	w6	6	Seq_Run_2	16S_Amplicon	515F_926R_V4V5	Integrated_Microbiome_Resource_Dalhousie_University
Rag1_MpahFL1_6w_m77_c680	B77	Feces_Output	m680D	Male	Rag1	c680	680	Inoc_23	Mmus	Mpah	Mmus_vs_Mpah	Mmus_FL1	Mpah	Mmus_FL1_vs_Mpah	Mmus_FL1	Mpah	Mmus_FL1_vs_Mpah	NA	NA	NA	NA	w6	6	Seq_Run_2	16S_Amplicon	515F_926R_V4V5	Integrated_Microbiome_Resource_Dalhousie_University
Rag1_MpahFL1_6w_m78_c34	B78	Feces_Output	m34A	Female	Rag1	c34	34	Inoc_23	Mmus	Mpah	Mmus_vs_Mpah	Mmus_FL1	Mpah	Mmus_FL1_vs_Mpah	Mmus_FL1	Mpah	Mmus_FL1_vs_Mpah	NA	NA	NA	NA	w6	6	Seq_Run_2	16S_Amplicon	515F_926R_V4V5	Integrated_Microbiome_Resource_Dalhousie_University
Rag1_MpahFL1_6w_m79_c34	B79	Feces_Output	m34B	Female	Rag1	c34	34	Inoc_23	Mmus	Mpah	Mmus_vs_Mpah	Mmus_FL1	Mpah	Mmus_FL1_vs_Mpah	Mmus_FL1	Mpah	Mmus_FL1_vs_Mpah	NA	NA	NA	NA	w6	6	Seq_Run_2	16S_Amplicon	515F_926R_V4V5	Integrated_Microbiome_Resource_Dalhousie_University
Rag1_MpahFL1_6w_m80_c34	B80	Feces_Output	m34C	Female	Rag1	c34	34	Inoc_23	Mmus	Mpah	Mmus_vs_Mpah	Mmus_FL1	Mpah	Mmus_FL1_vs_Mpah	Mmus_FL1	Mpah	Mmus_FL1_vs_Mpah	NA	NA	NA	NA	w6	6	Seq_Run_2	16S_Amplicon	515F_926R_V4V5	Integrated_Microbiome_Resource_Dalhousie_University
Rag1_MpahFL1_6w_m81_c158	B81	Feces_Output	m158A	Female	Rag1	c158	158	Inoc_23	Mmus	Mpah	Mmus_vs_Mpah	Mmus_FL1	Mpah	Mmus_FL1_vs_Mpah	Mmus_FL1	Mpah	Mmus_FL1_vs_Mpah	NA	NA	NA	NA	w6	6	Seq_Run_2	16S_Amplicon	515F_926R_V4V5	Integrated_Microbiome_Resource_Dalhousie_University
Rag1_MpahFL1_6w_m82_c158	B82	Feces_Output	m158B	Female	Rag1	c158	158	Inoc_23	Mmus	Mpah	Mmus_vs_Mpah	Mmus_FL1	Mpah	Mmus_FL1_vs_Mpah	Mmus_FL1	Mpah	Mmus_FL1_vs_Mpah	NA	NA	NA	NA	w6	6	Seq_Run_2	16S_Amplicon	515F_926R_V4V5	Integrated_Microbiome_Resource_Dalhousie_University
Rag1_MpahFL1_6w_m83_c158	B83	Feces_Output	m158C	Female	Rag1	c158	158	Inoc_23	Mmus	Mpah	Mmus_vs_Mpah	Mmus_FL1	Mpah	Mmus_FL1_vs_Mpah	Mmus_FL1	Mpah	Mmus_FL1_vs_Mpah	NA	NA	NA	NA	w6	6	Seq_Run_2	16S_Amplicon	515F_926R_V4V5	Integrated_Microbiome_Resource_Dalhousie_University
Rag1_MpahFL1_6w_m84_c129	B84	Feces_Output	m129A	Female	Rag1	c129	129	Inoc_23	Mmus	Mpah	Mmus_vs_Mpah	Mmus_FL1	Mpah	Mmus_FL1_vs_Mpah	Mmus_FL1	Mpah	Mmus_FL1_vs_Mpah	NA	NA	NA	NA	w6	6	Seq_Run_2	16S_Amplicon	515F_926R_V4V5	Integrated_Microbiome_Resource_Dalhousie_University
Rag1_MpahFL1_6w_m85_c129	B85	Feces_Output	m129B	Female	Rag1	c129	129	Inoc_23	Mmus	Mpah	Mmus_vs_Mpah	Mmus_FL1	Mpah	Mmus_FL1_vs_Mpah	Mmus_FL1	Mpah	Mmus_FL1_vs_Mpah	NA	NA	NA	NA	w6	6	Seq_Run_2	16S_Amplicon	515F_926R_V4V5	Integrated_Microbiome_Resource_Dalhousie_University
Rag1_MpahFL1_6w_m86_c129	B86	Feces_Output	m129C	Female	Rag1	c129	129	Inoc_23	Mmus	Mpah	Mmus_vs_Mpah	Mmus_FL1	Mpah	Mmus_FL1_vs_Mpah	Mmus_FL1	Mpah	Mmus_FL1_vs_Mpah	NA	NA	NA	NA	w6	6	Seq_Run_2	16S_Amplicon	515F_926R_V4V5	Integrated_Microbiome_Resource_Dalhousie_University
Rag1_MpahFL1_6w_m87_c232	B87	Feces_Output	m232A	Female	Rag1	c232	232	Inoc_23	Mmus	Mpah	Mmus_vs_Mpah	Mmus_FL1	Mpah	Mmus_FL1_vs_Mpah	Mmus_FL1	Mpah	Mmus_FL1_vs_Mpah	NA	NA	NA	NA	w6	6	Seq_Run_2	16S_Amplicon	515F_926R_V4V5	Integrated_Microbiome_Resource_Dalhousie_University
Rag1_MpahFL1_6w_m88_c232	B88	Feces_Output	m232B	Female	Rag1	c232	232	Inoc_23	Mmus	Mpah	Mmus_vs_Mpah	Mmus_FL1	Mpah	Mmus_FL1_vs_Mpah	Mmus_FL1	Mpah	Mmus_FL1_vs_Mpah	NA	NA	NA	NA	w6	6	Seq_Run_2	16S_Amplicon	515F_926R_V4V5	Integrated_Microbiome_Resource_Dalhousie_University
Rag1_PmanNY4_4w_m21_c623	A21	Feces_Output	m623A	Male	Rag1	c623	623	Inoc_24	Mmus	Pman	Mmus_vs_Pman	Mmus_NY4	Pman	Mmus_NY4_vs_Pman	Mmus_NY4	Pman	Mmus_NY4_vs_Pman	NA	NA	NA	NA	w4	4	Seq_Run_2	16S_Amplicon	515F_926R_V4V5	Integrated_Microbiome_Resource_Dalhousie_University
Rag1_PmanNY4_4w_m22_c623	A22	Feces_Output	m623B	Male	Rag1	c623	623	Inoc_24	Mmus	Pman	Mmus_vs_Pman	Mmus_NY4	Pman	Mmus_NY4_vs_Pman	Mmus_NY4	Pman	Mmus_NY4_vs_Pman	NA	NA	NA	NA	w4	4	Seq_Run_2	16S_Amplicon	515F_926R_V4V5	Integrated_Microbiome_Resource_Dalhousie_University
Rag1_PmanNY4_4w_m23_c623	A23	Feces_Output	m623C	Male	Rag1	c623	623	Inoc_24	Mmus	Pman	Mmus_vs_Pman	Mmus_NY4	Pman	Mmus_NY4_vs_Pman	Mmus_NY4	Pman	Mmus_NY4_vs_Pman	NA	NA	NA	NA	w4	4	Seq_Run_2	16S_Amplicon	515F_926R_V4V5	Integrated_Microbiome_Resource_Dalhousie_University
Rag1_PmanNY4_4w_m24_c707	A24	Feces_Output	m707A	Male	Rag1	c707	707	Inoc_24	Mmus	Pman	Mmus_vs_Pman	Mmus_NY4	Pman	Mmus_NY4_vs_Pman	Mmus_NY4	Pman	Mmus_NY4_vs_Pman	NA	NA	NA	NA	w4	4	Seq_Run_2	16S_Amplicon	515F_926R_V4V5	Integrated_Microbiome_Resource_Dalhousie_University
Rag1_PmanNY4_4w_m25_c707	A25	Feces_Output	m707B	Male	Rag1	c707	707	Inoc_24	Mmus	Pman	Mmus_vs_Pman	Mmus_NY4	Pman	Mmus_NY4_vs_Pman	Mmus_NY4	Pman	Mmus_NY4_vs_Pman	NA	NA	NA	NA	w4	4	Seq_Run_2	16S_Amplicon	515F_926R_V4V5	Integrated_Microbiome_Resource_Dalhousie_University
Rag1_PmanNY4_4w_m26_c707	A26	Feces_Output	m707C	Male	Rag1	c707	707	Inoc_24	Mmus	Pman	Mmus_vs_Pman	Mmus_NY4	Pman	Mmus_NY4_vs_Pman	Mmus_NY4	Pman	Mmus_NY4_vs_Pman	NA	NA	NA	NA	w4	4	Seq_Run_2	16S_Amplicon	515F_926R_V4V5	Integrated_Microbiome_Resource_Dalhousie_University
Rag1_PmanNY4_4w_m27_c19	A27	Feces_Output	m19A	Male	Rag1	c19	19	Inoc_24	Mmus	Pman	Mmus_vs_Pman	Mmus_NY4	Pman	Mmus_NY4_vs_Pman	Mmus_NY4	Pman	Mmus_NY4_vs_Pman	NA	NA	NA	NA	w4	4	Seq_Run_2	16S_Amplicon	515F_926R_V4V5	Integrated_Microbiome_Resource_Dalhousie_University
Rag1_PmanNY4_4w_m28_c19	A28	Feces_Output	m19B	Male	Rag1	c19	19	Inoc_24	Mmus	Pman	Mmus_vs_Pman	Mmus_NY4	Pman	Mmus_NY4_vs_Pman	Mmus_NY4	Pman	Mmus_NY4_vs_Pman	NA	NA	NA	NA	w4	4	Seq_Run_2	16S_Amplicon	515F_926R_V4V5	Integrated_Microbiome_Resource_Dalhousie_University
Rag1_PmanNY4_4w_m29_c778	A29	Feces_Output	m778A	Male	Rag1	c778	778	Inoc_24	Mmus	Pman	Mmus_vs_Pman	Mmus_NY4	Pman	Mmus_NY4_vs_Pman	Mmus_NY4	Pman	Mmus_NY4_vs_Pman	NA	NA	NA	NA	w4	4	Seq_Run_2	16S_Amplicon	515F_926R_V4V5	Integrated_Microbiome_Resource_Dalhousie_University
Rag1_PmanNY4_4w_m30_c778	A30	Feces_Output	m778B	Male	Rag1	c778	778	Inoc_24	Mmus	Pman	Mmus_vs_Pman	Mmus_NY4	Pman	Mmus_NY4_vs_Pman	Mmus_NY4	Pman	Mmus_NY4_vs_Pman	NA	NA	NA	NA	w4	4	Seq_Run_2	16S_Amplicon	515F_926R_V4V5	Integrated_Microbiome_Resource_Dalhousie_University
Rag1_PmanNY4_4w_m31_c778	A31	Feces_Output	m778C	Male	Rag1	c778	778	Inoc_24	Mmus	Pman	Mmus_vs_Pman	Mmus_NY4	Pman	Mmus_NY4_vs_Pman	Mmus_NY4	Pman	Mmus_NY4_vs_Pman	NA	NA	NA	NA	w4	4	Seq_Run_2	16S_Amplicon	515F_926R_V4V5	Integrated_Microbiome_Resource_Dalhousie_University
Rag1_PmanNY4_4w_m32_c19	A32	Feces_Output	m19C	Male	Rag1	c19	19	Inoc_24	Mmus	Pman	Mmus_vs_Pman	Mmus_NY4	Pman	Mmus_NY4_vs_Pman	Mmus_NY4	Pman	Mmus_NY4_vs_Pman	NA	NA	NA	NA	w4	4	Seq_Run_2	16S_Amplicon	515F_926R_V4V5	Integrated_Microbiome_Resource_Dalhousie_University
Rag1_PmanNY4_4w_m33_c181	A33	Feces_Output	m181A	Female	Rag1	c181	181	Inoc_24	Mmus	Pman	Mmus_vs_Pman	Mmus_NY4	Pman	Mmus_NY4_vs_Pman	Mmus_NY4	Pman	Mmus_NY4_vs_Pman	NA	NA	NA	NA	w4	4	Seq_Run_2	16S_Amplicon	515F_926R_V4V5	Integrated_Microbiome_Resource_Dalhousie_University
Rag1_PmanNY4_4w_m34_c181	A34	Feces_Output	m181B	Female	Rag1	c181	181	Inoc_24	Mmus	Pman	Mmus_vs_Pman	Mmus_NY4	Pman	Mmus_NY4_vs_Pman	Mmus_NY4	Pman	Mmus_NY4_vs_Pman	NA	NA	NA	NA	w4	4	Seq_Run_2	16S_Amplicon	515F_926R_V4V5	Integrated_Microbiome_Resource_Dalhousie_University
Rag1_PmanNY4_4w_m35_c181	A35	Feces_Output	m181C	Female	Rag1	c181	181	Inoc_24	Mmus	Pman	Mmus_vs_Pman	Mmus_NY4	Pman	Mmus_NY4_vs_Pman	Mmus_NY4	Pman	Mmus_NY4_vs_Pman	NA	NA	NA	NA	w4	4	Seq_Run_2	16S_Amplicon	515F_926R_V4V5	Integrated_Microbiome_Resource_Dalhousie_University
Rag1_PmanNY4_4w_m36_c809	A36	Feces_Output	m809A	Female	Rag1	c809	809	Inoc_24	Mmus	Pman	Mmus_vs_Pman	Mmus_NY4	Pman	Mmus_NY4_vs_Pman	Mmus_NY4	Pman	Mmus_NY4_vs_Pman	NA	NA	NA	NA	w4	4	Seq_Run_2	16S_Amplicon	515F_926R_V4V5	Integrated_Microbiome_Resource_Dalhousie_University
Rag1_PmanNY4_4w_m37_c809	A37	Feces_Output	m809B	Female	Rag1	c809	809	Inoc_24	Mmus	Pman	Mmus_vs_Pman	Mmus_NY4	Pman	Mmus_NY4_vs_Pman	Mmus_NY4	Pman	Mmus_NY4_vs_Pman	NA	NA	NA	NA	w4	4	Seq_Run_2	16S_Amplicon	515F_926R_V4V5	Integrated_Microbiome_Resource_Dalhousie_University
Rag1_PmanNY4_4w_m38_c809	A38	Feces_Output	m809C	Female	Rag1	c809	809	Inoc_24	Mmus	Pman	Mmus_vs_Pman	Mmus_NY4	Pman	Mmus_NY4_vs_Pman	Mmus_NY4	Pman	Mmus_NY4_vs_Pman	NA	NA	NA	NA	w4	4	Seq_Run_2	16S_Amplicon	515F_926R_V4V5	Integrated_Microbiome_Resource_Dalhousie_University
Rag1_PmanNY4_4w_m39_c104	A39	Feces_Output	m104A	Female	Rag1	c104	104	Inoc_24	Mmus	Pman	Mmus_vs_Pman	Mmus_NY4	Pman	Mmus_NY4_vs_Pman	Mmus_NY4	Pman	Mmus_NY4_vs_Pman	NA	NA	NA	NA	w4	4	Seq_Run_2	16S_Amplicon	515F_926R_V4V5	Integrated_Microbiome_Resource_Dalhousie_University
Rag1_PmanNY4_4w_m40_c104	A40	Feces_Output	m104B	Female	Rag1	c104	104	Inoc_24	Mmus	Pman	Mmus_vs_Pman	Mmus_NY4	Pman	Mmus_NY4_vs_Pman	Mmus_NY4	Pman	Mmus_NY4_vs_Pman	NA	NA	NA	NA	w4	4	Seq_Run_2	16S_Amplicon	515F_926R_V4V5	Integrated_Microbiome_Resource_Dalhousie_University
Rag1_PmanNY4_4w_m41_c104	A41	Feces_Output	m104C	Female	Rag1	c104	104	Inoc_24	Mmus	Pman	Mmus_vs_Pman	Mmus_NY4	Pman	Mmus_NY4_vs_Pman	Mmus_NY4	Pman	Mmus_NY4_vs_Pman	NA	NA	NA	NA	w4	4	Seq_Run_2	16S_Amplicon	515F_926R_V4V5	Integrated_Microbiome_Resource_Dalhousie_University
Rag1_PmanNY4_4w_m42_c104	A42	Feces_Output	m104D	Female	Rag1	c104	104	Inoc_24	Mmus	Pman	Mmus_vs_Pman	Mmus_NY4	Pman	Mmus_NY4_vs_Pman	Mmus_NY4	Pman	Mmus_NY4_vs_Pman	NA	NA	NA	NA	w4	4	Seq_Run_2	16S_Amplicon	515F_926R_V4V5	Integrated_Microbiome_Resource_Dalhousie_University
Rag1_PmanNY4_6w_m21_c623	B21	Feces_Output	m623A	Male	Rag1	c623	623	Inoc_24	Mmus	Pman	Mmus_vs_Pman	Mmus_NY4	Pman	Mmus_NY4_vs_Pman	Mmus_NY4	Pman	Mmus_NY4_vs_Pman	NA	NA	NA	NA	w6	6	Seq_Run_2	16S_Amplicon	515F_926R_V4V5	Integrated_Microbiome_Resource_Dalhousie_University
Rag1_PmanNY4_6w_m22_c623	B22	Feces_Output	m623B	Male	Rag1	c623	623	Inoc_24	Mmus	Pman	Mmus_vs_Pman	Mmus_NY4	Pman	Mmus_NY4_vs_Pman	Mmus_NY4	Pman	Mmus_NY4_vs_Pman	NA	NA	NA	NA	w6	6	Seq_Run_2	16S_Amplicon	515F_926R_V4V5	Integrated_Microbiome_Resource_Dalhousie_University
Rag1_PmanNY4_6w_m23_c623	B23	Feces_Output	m623C	Male	Rag1	c623	623	Inoc_24	Mmus	Pman	Mmus_vs_Pman	Mmus_NY4	Pman	Mmus_NY4_vs_Pman	Mmus_NY4	Pman	Mmus_NY4_vs_Pman	NA	NA	NA	NA	w6	6	Seq_Run_2	16S_Amplicon	515F_926R_V4V5	Integrated_Microbiome_Resource_Dalhousie_University
Rag1_PmanNY4_6w_m24_c707	B24	Feces_Output	m707A	Male	Rag1	c707	707	Inoc_24	Mmus	Pman	Mmus_vs_Pman	Mmus_NY4	Pman	Mmus_NY4_vs_Pman	Mmus_NY4	Pman	Mmus_NY4_vs_Pman	NA	NA	NA	NA	w6	6	Seq_Run_2	16S_Amplicon	515F_926R_V4V5	Integrated_Microbiome_Resource_Dalhousie_University
Rag1_PmanNY4_6w_m25_c707	B25	Feces_Output	m707B	Male	Rag1	c707	707	Inoc_24	Mmus	Pman	Mmus_vs_Pman	Mmus_NY4	Pman	Mmus_NY4_vs_Pman	Mmus_NY4	Pman	Mmus_NY4_vs_Pman	NA	NA	NA	NA	w6	6	Seq_Run_2	16S_Amplicon	515F_926R_V4V5	Integrated_Microbiome_Resource_Dalhousie_University
Rag1_PmanNY4_6w_m26_c707	B26	Feces_Output	m707C	Male	Rag1	c707	707	Inoc_24	Mmus	Pman	Mmus_vs_Pman	Mmus_NY4	Pman	Mmus_NY4_vs_Pman	Mmus_NY4	Pman	Mmus_NY4_vs_Pman	NA	NA	NA	NA	w6	6	Seq_Run_2	16S_Amplicon	515F_926R_V4V5	Integrated_Microbiome_Resource_Dalhousie_University
Rag1_PmanNY4_6w_m27_c19	B27	Feces_Output	m19A	Male	Rag1	c19	19	Inoc_24	Mmus	Pman	Mmus_vs_Pman	Mmus_NY4	Pman	Mmus_NY4_vs_Pman	Mmus_NY4	Pman	Mmus_NY4_vs_Pman	NA	NA	NA	NA	w6	6	Seq_Run_2	16S_Amplicon	515F_926R_V4V5	Integrated_Microbiome_Resource_Dalhousie_University
Rag1_PmanNY4_6w_m28_c19	B28	Feces_Output	m19B	Male	Rag1	c19	19	Inoc_24	Mmus	Pman	Mmus_vs_Pman	Mmus_NY4	Pman	Mmus_NY4_vs_Pman	Mmus_NY4	Pman	Mmus_NY4_vs_Pman	NA	NA	NA	NA	w6	6	Seq_Run_2	16S_Amplicon	515F_926R_V4V5	Integrated_Microbiome_Resource_Dalhousie_University
Rag1_PmanNY4_6w_m29_c778	B29	Feces_Output	m778A	Male	Rag1	c778	778	Inoc_24	Mmus	Pman	Mmus_vs_Pman	Mmus_NY4	Pman	Mmus_NY4_vs_Pman	Mmus_NY4	Pman	Mmus_NY4_vs_Pman	NA	NA	NA	NA	w6	6	Seq_Run_2	16S_Amplicon	515F_926R_V4V5	Integrated_Microbiome_Resource_Dalhousie_University
Rag1_PmanNY4_6w_m30_c778	B30	Feces_Output	m778B	Male	Rag1	c778	778	Inoc_24	Mmus	Pman	Mmus_vs_Pman	Mmus_NY4	Pman	Mmus_NY4_vs_Pman	Mmus_NY4	Pman	Mmus_NY4_vs_Pman	NA	NA	NA	NA	w6	6	Seq_Run_2	16S_Amplicon	515F_926R_V4V5	Integrated_Microbiome_Resource_Dalhousie_University
Rag1_PmanNY4_6w_m31_c778	B31	Feces_Output	m778C	Male	Rag1	c778	778	Inoc_24	Mmus	Pman	Mmus_vs_Pman	Mmus_NY4	Pman	Mmus_NY4_vs_Pman	Mmus_NY4	Pman	Mmus_NY4_vs_Pman	NA	NA	NA	NA	w6	6	Seq_Run_2	16S_Amplicon	515F_926R_V4V5	Integrated_Microbiome_Resource_Dalhousie_University
Rag1_PmanNY4_6w_m32_c19	B32	Feces_Output	m19C	Male	Rag1	c19	19	Inoc_24	Mmus	Pman	Mmus_vs_Pman	Mmus_NY4	Pman	Mmus_NY4_vs_Pman	Mmus_NY4	Pman	Mmus_NY4_vs_Pman	NA	NA	NA	NA	w6	6	Seq_Run_2	16S_Amplicon	515F_926R_V4V5	Integrated_Microbiome_Resource_Dalhousie_University
Rag1_PmanNY4_6w_m33_c181	B33	Feces_Output	m181A	Female	Rag1	c181	181	Inoc_24	Mmus	Pman	Mmus_vs_Pman	Mmus_NY4	Pman	Mmus_NY4_vs_Pman	Mmus_NY4	Pman	Mmus_NY4_vs_Pman	NA	NA	NA	NA	w6	6	Seq_Run_2	16S_Amplicon	515F_926R_V4V5	Integrated_Microbiome_Resource_Dalhousie_University
Rag1_PmanNY4_6w_m34_c181	B34	Feces_Output	m181B	Female	Rag1	c181	181	Inoc_24	Mmus	Pman	Mmus_vs_Pman	Mmus_NY4	Pman	Mmus_NY4_vs_Pman	Mmus_NY4	Pman	Mmus_NY4_vs_Pman	NA	NA	NA	NA	w6	6	Seq_Run_2	16S_Amplicon	515F_926R_V4V5	Integrated_Microbiome_Resource_Dalhousie_University
Rag1_PmanNY4_6w_m35_c181	B35	Feces_Output	m181C	Female	Rag1	c181	181	Inoc_24	Mmus	Pman	Mmus_vs_Pman	Mmus_NY4	Pman	Mmus_NY4_vs_Pman	Mmus_NY4	Pman	Mmus_NY4_vs_Pman	NA	NA	NA	NA	w6	6	Seq_Run_2	16S_Amplicon	515F_926R_V4V5	Integrated_Microbiome_Resource_Dalhousie_University
Rag1_PmanNY4_6w_m36_c809	B36	Feces_Output	m809A	Female	Rag1	c809	809	Inoc_24	Mmus	Pman	Mmus_vs_Pman	Mmus_NY4	Pman	Mmus_NY4_vs_Pman	Mmus_NY4	Pman	Mmus_NY4_vs_Pman	NA	NA	NA	NA	w6	6	Seq_Run_2	16S_Amplicon	515F_926R_V4V5	Integrated_Microbiome_Resource_Dalhousie_University
Rag1_PmanNY4_6w_m37_c809	B37	Feces_Output	m809B	Female	Rag1	c809	809	Inoc_24	Mmus	Pman	Mmus_vs_Pman	Mmus_NY4	Pman	Mmus_NY4_vs_Pman	Mmus_NY4	Pman	Mmus_NY4_vs_Pman	NA	NA	NA	NA	w6	6	Seq_Run_2	16S_Amplicon	515F_926R_V4V5	Integrated_Microbiome_Resource_Dalhousie_University
Rag1_PmanNY4_6w_m38_c809	B38	Feces_Output	m809C	Female	Rag1	c809	809	Inoc_24	Mmus	Pman	Mmus_vs_Pman	Mmus_NY4	Pman	Mmus_NY4_vs_Pman	Mmus_NY4	Pman	Mmus_NY4_vs_Pman	NA	NA	NA	NA	w6	6	Seq_Run_2	16S_Amplicon	515F_926R_V4V5	Integrated_Microbiome_Resource_Dalhousie_University
Rag1_PmanNY4_6w_m39_c104	B39	Feces_Output	m104A	Female	Rag1	c104	104	Inoc_24	Mmus	Pman	Mmus_vs_Pman	Mmus_NY4	Pman	Mmus_NY4_vs_Pman	Mmus_NY4	Pman	Mmus_NY4_vs_Pman	NA	NA	NA	NA	w6	6	Seq_Run_2	16S_Amplicon	515F_926R_V4V5	Integrated_Microbiome_Resource_Dalhousie_University
Rag1_PmanNY4_6w_m41_c104	B41	Feces_Output	m104C	Female	Rag1	c104	104	Inoc_24	Mmus	Pman	Mmus_vs_Pman	Mmus_NY4	Pman	Mmus_NY4_vs_Pman	Mmus_NY4	Pman	Mmus_NY4_vs_Pman	NA	NA	NA	NA	w6	6	Seq_Run_2	16S_Amplicon	515F_926R_V4V5	Integrated_Microbiome_Resource_Dalhousie_University
WT_MpahFL1_4w_m51_c777	A51	Feces_Output	m777A	Male	WT	c777	777	Inoc_23	Mmus	Mpah	Mmus_vs_Mpah	Mmus_FL1	Mpah	Mmus_FL1_vs_Mpah	Mmus_FL1	Mpah	Mmus_FL1_vs_Mpah	NA	NA	NA	NA	w4	4	Seq_Run_2	16S_Amplicon	515F_926R_V4V5	Integrated_Microbiome_Resource_Dalhousie_University
WT_MpahFL1_4w_m52_c777	A52	Feces_Output	m777B	Male	WT	c777	777	Inoc_23	Mmus	Mpah	Mmus_vs_Mpah	Mmus_FL1	Mpah	Mmus_FL1_vs_Mpah	Mmus_FL1	Mpah	Mmus_FL1_vs_Mpah	NA	NA	NA	NA	w4	4	Seq_Run_2	16S_Amplicon	515F_926R_V4V5	Integrated_Microbiome_Resource_Dalhousie_University
WT_MpahFL1_4w_m53_c777	A53	Feces_Output	m777C	Male	WT	c777	777	Inoc_23	Mmus	Mpah	Mmus_vs_Mpah	Mmus_FL1	Mpah	Mmus_FL1_vs_Mpah	Mmus_FL1	Mpah	Mmus_FL1_vs_Mpah	NA	NA	NA	NA	w4	4	Seq_Run_2	16S_Amplicon	515F_926R_V4V5	Integrated_Microbiome_Resource_Dalhousie_University
WT_MpahFL1_4w_m54_c113	A54	Feces_Output	m113A	Male	WT	c113	113	Inoc_23	Mmus	Mpah	Mmus_vs_Mpah	Mmus_FL1	Mpah	Mmus_FL1_vs_Mpah	Mmus_FL1	Mpah	Mmus_FL1_vs_Mpah	NA	NA	NA	NA	w4	4	Seq_Run_2	16S_Amplicon	515F_926R_V4V5	Integrated_Microbiome_Resource_Dalhousie_University
WT_MpahFL1_4w_m55_c113	A55	Feces_Output	m113B	Male	WT	c113	113	Inoc_23	Mmus	Mpah	Mmus_vs_Mpah	Mmus_FL1	Mpah	Mmus_FL1_vs_Mpah	Mmus_FL1	Mpah	Mmus_FL1_vs_Mpah	NA	NA	NA	NA	w4	4	Seq_Run_2	16S_Amplicon	515F_926R_V4V5	Integrated_Microbiome_Resource_Dalhousie_University
WT_MpahFL1_4w_m56_c113	A56	Feces_Output	m113C	Male	WT	c113	113	Inoc_23	Mmus	Mpah	Mmus_vs_Mpah	Mmus_FL1	Mpah	Mmus_FL1_vs_Mpah	Mmus_FL1	Mpah	Mmus_FL1_vs_Mpah	NA	NA	NA	NA	w4	4	Seq_Run_2	16S_Amplicon	515F_926R_V4V5	Integrated_Microbiome_Resource_Dalhousie_University
WT_MpahFL1_4w_m57_c243	A57	Feces_Output	m243A	Male	WT	c243	243	Inoc_23	Mmus	Mpah	Mmus_vs_Mpah	Mmus_FL1	Mpah	Mmus_FL1_vs_Mpah	Mmus_FL1	Mpah	Mmus_FL1_vs_Mpah	NA	NA	NA	NA	w4	4	Seq_Run_2	16S_Amplicon	515F_926R_V4V5	Integrated_Microbiome_Resource_Dalhousie_University
WT_MpahFL1_4w_m58_c243	A58	Feces_Output	m243B	Male	WT	c243	243	Inoc_23	Mmus	Mpah	Mmus_vs_Mpah	Mmus_FL1	Mpah	Mmus_FL1_vs_Mpah	Mmus_FL1	Mpah	Mmus_FL1_vs_Mpah	NA	NA	NA	NA	w4	4	Seq_Run_2	16S_Amplicon	515F_926R_V4V5	Integrated_Microbiome_Resource_Dalhousie_University
WT_MpahFL1_4w_m59_c243	A59	Feces_Output	m243C	Male	WT	c243	243	Inoc_23	Mmus	Mpah	Mmus_vs_Mpah	Mmus_FL1	Mpah	Mmus_FL1_vs_Mpah	Mmus_FL1	Mpah	Mmus_FL1_vs_Mpah	NA	NA	NA	NA	w4	4	Seq_Run_2	16S_Amplicon	515F_926R_V4V5	Integrated_Microbiome_Resource_Dalhousie_University
WT_MpahFL1_4w_m60_c744	A60	Feces_Output	m744A	Female	WT	c744	744	Inoc_23	Mmus	Mpah	Mmus_vs_Mpah	Mmus_FL1	Mpah	Mmus_FL1_vs_Mpah	Mmus_FL1	Mpah	Mmus_FL1_vs_Mpah	NA	NA	NA	NA	w4	4	Seq_Run_2	16S_Amplicon	515F_926R_V4V5	Integrated_Microbiome_Resource_Dalhousie_University
WT_MpahFL1_4w_m61_c744	A61	Feces_Output	m744B	Female	WT	c744	744	Inoc_23	Mmus	Mpah	Mmus_vs_Mpah	Mmus_FL1	Mpah	Mmus_FL1_vs_Mpah	Mmus_FL1	Mpah	Mmus_FL1_vs_Mpah	NA	NA	NA	NA	w4	4	Seq_Run_2	16S_Amplicon	515F_926R_V4V5	Integrated_Microbiome_Resource_Dalhousie_University
WT_MpahFL1_4w_m62_c744	A62	Feces_Output	m744C	Female	WT	c744	744	Inoc_23	Mmus	Mpah	Mmus_vs_Mpah	Mmus_FL1	Mpah	Mmus_FL1_vs_Mpah	Mmus_FL1	Mpah	Mmus_FL1_vs_Mpah	NA	NA	NA	NA	w4	4	Seq_Run_2	16S_Amplicon	515F_926R_V4V5	Integrated_Microbiome_Resource_Dalhousie_University
WT_MpahFL1_4w_m63_c775	A63	Feces_Output	m775A	Female	WT	c775	775	Inoc_23	Mmus	Mpah	Mmus_vs_Mpah	Mmus_FL1	Mpah	Mmus_FL1_vs_Mpah	Mmus_FL1	Mpah	Mmus_FL1_vs_Mpah	NA	NA	NA	NA	w4	4	Seq_Run_2	16S_Amplicon	515F_926R_V4V5	Integrated_Microbiome_Resource_Dalhousie_University
WT_MpahFL1_4w_m64_c775	A64	Feces_Output	m775B	Female	WT	c775	775	Inoc_23	Mmus	Mpah	Mmus_vs_Mpah	Mmus_FL1	Mpah	Mmus_FL1_vs_Mpah	Mmus_FL1	Mpah	Mmus_FL1_vs_Mpah	NA	NA	NA	NA	w4	4	Seq_Run_2	16S_Amplicon	515F_926R_V4V5	Integrated_Microbiome_Resource_Dalhousie_University
WT_MpahFL1_4w_m65_c775	A65	Feces_Output	m775C	Female	WT	c775	775	Inoc_23	Mmus	Mpah	Mmus_vs_Mpah	Mmus_FL1	Mpah	Mmus_FL1_vs_Mpah	Mmus_FL1	Mpah	Mmus_FL1_vs_Mpah	NA	NA	NA	NA	w4	4	Seq_Run_2	16S_Amplicon	515F_926R_V4V5	Integrated_Microbiome_Resource_Dalhousie_University
WT_MpahFL1_4w_m66_c266	A66	Feces_Output	m266A	Female	WT	c266	266	Inoc_23	Mmus	Mpah	Mmus_vs_Mpah	Mmus_FL1	Mpah	Mmus_FL1_vs_Mpah	Mmus_FL1	Mpah	Mmus_FL1_vs_Mpah	NA	NA	NA	NA	w4	4	Seq_Run_2	16S_Amplicon	515F_926R_V4V5	Integrated_Microbiome_Resource_Dalhousie_University
WT_MpahFL1_4w_m67_c266	A67	Feces_Output	m266B	Female	WT	c266	266	Inoc_23	Mmus	Mpah	Mmus_vs_Mpah	Mmus_FL1	Mpah	Mmus_FL1_vs_Mpah	Mmus_FL1	Mpah	Mmus_FL1_vs_Mpah	NA	NA	NA	NA	w4	4	Seq_Run_2	16S_Amplicon	515F_926R_V4V5	Integrated_Microbiome_Resource_Dalhousie_University
WT_MpahFL1_4w_m68_c266	A68	Feces_Output	m266C	Female	WT	c266	266	Inoc_23	Mmus	Mpah	Mmus_vs_Mpah	Mmus_FL1	Mpah	Mmus_FL1_vs_Mpah	Mmus_FL1	Mpah	Mmus_FL1_vs_Mpah	NA	NA	NA	NA	w4	4	Seq_Run_2	16S_Amplicon	515F_926R_V4V5	Integrated_Microbiome_Resource_Dalhousie_University
WT_MpahFL1_6w_m54_c113	B54	Feces_Output	m113A	Male	WT	c113	113	Inoc_23	Mmus	Mpah	Mmus_vs_Mpah	Mmus_FL1	Mpah	Mmus_FL1_vs_Mpah	Mmus_FL1	Mpah	Mmus_FL1_vs_Mpah	NA	NA	NA	NA	w6	6	Seq_Run_2	16S_Amplicon	515F_926R_V4V5	Integrated_Microbiome_Resource_Dalhousie_University
WT_MpahFL1_6w_m55_c113	B55	Feces_Output	m113B	Male	WT	c113	113	Inoc_23	Mmus	Mpah	Mmus_vs_Mpah	Mmus_FL1	Mpah	Mmus_FL1_vs_Mpah	Mmus_FL1	Mpah	Mmus_FL1_vs_Mpah	NA	NA	NA	NA	w6	6	Seq_Run_2	16S_Amplicon	515F_926R_V4V5	Integrated_Microbiome_Resource_Dalhousie_University
WT_MpahFL1_6w_m56_c113	B56	Feces_Output	m113C	Male	WT	c113	113	Inoc_23	Mmus	Mpah	Mmus_vs_Mpah	Mmus_FL1	Mpah	Mmus_FL1_vs_Mpah	Mmus_FL1	Mpah	Mmus_FL1_vs_Mpah	NA	NA	NA	NA	w6	6	Seq_Run_2	16S_Amplicon	515F_926R_V4V5	Integrated_Microbiome_Resource_Dalhousie_University
WT_MpahFL1_6w_m57_c243	B57	Feces_Output	m243A	Male	WT	c243	243	Inoc_23	Mmus	Mpah	Mmus_vs_Mpah	Mmus_FL1	Mpah	Mmus_FL1_vs_Mpah	Mmus_FL1	Mpah	Mmus_FL1_vs_Mpah	NA	NA	NA	NA	w6	6	Seq_Run_2	16S_Amplicon	515F_926R_V4V5	Integrated_Microbiome_Resource_Dalhousie_University
WT_MpahFL1_6w_m58_c243	B58	Feces_Output	m243B	Male	WT	c243	243	Inoc_23	Mmus	Mpah	Mmus_vs_Mpah	Mmus_FL1	Mpah	Mmus_FL1_vs_Mpah	Mmus_FL1	Mpah	Mmus_FL1_vs_Mpah	NA	NA	NA	NA	w6	6	Seq_Run_2	16S_Amplicon	515F_926R_V4V5	Integrated_Microbiome_Resource_Dalhousie_University
WT_MpahFL1_6w_m59_c243	B59	Feces_Output	m243C	Male	WT	c243	243	Inoc_23	Mmus	Mpah	Mmus_vs_Mpah	Mmus_FL1	Mpah	Mmus_FL1_vs_Mpah	Mmus_FL1	Mpah	Mmus_FL1_vs_Mpah	NA	NA	NA	NA	w6	6	Seq_Run_2	16S_Amplicon	515F_926R_V4V5	Integrated_Microbiome_Resource_Dalhousie_University
WT_MpahFL1_6w_m60_c744	B60	Feces_Output	m744A	Female	WT	c744	744	Inoc_23	Mmus	Mpah	Mmus_vs_Mpah	Mmus_FL1	Mpah	Mmus_FL1_vs_Mpah	Mmus_FL1	Mpah	Mmus_FL1_vs_Mpah	NA	NA	NA	NA	w6	6	Seq_Run_2	16S_Amplicon	515F_926R_V4V5	Integrated_Microbiome_Resource_Dalhousie_University
WT_MpahFL1_6w_m61_c744	B61	Feces_Output	m744B	Female	WT	c744	744	Inoc_23	Mmus	Mpah	Mmus_vs_Mpah	Mmus_FL1	Mpah	Mmus_FL1_vs_Mpah	Mmus_FL1	Mpah	Mmus_FL1_vs_Mpah	NA	NA	NA	NA	w6	6	Seq_Run_2	16S_Amplicon	515F_926R_V4V5	Integrated_Microbiome_Resource_Dalhousie_University
WT_MpahFL1_6w_m62_c744	B62	Feces_Output	m744C	Female	WT	c744	744	Inoc_23	Mmus	Mpah	Mmus_vs_Mpah	Mmus_FL1	Mpah	Mmus_FL1_vs_Mpah	Mmus_FL1	Mpah	Mmus_FL1_vs_Mpah	NA	NA	NA	NA	w6	6	Seq_Run_2	16S_Amplicon	515F_926R_V4V5	Integrated_Microbiome_Resource_Dalhousie_University
WT_MpahFL1_6w_m63_c775	B63	Feces_Output	m775A	Female	WT	c775	775	Inoc_23	Mmus	Mpah	Mmus_vs_Mpah	Mmus_FL1	Mpah	Mmus_FL1_vs_Mpah	Mmus_FL1	Mpah	Mmus_FL1_vs_Mpah	NA	NA	NA	NA	w6	6	Seq_Run_2	16S_Amplicon	515F_926R_V4V5	Integrated_Microbiome_Resource_Dalhousie_University
WT_MpahFL1_6w_m64_c775	B64	Feces_Output	m775B	Female	WT	c775	775	Inoc_23	Mmus	Mpah	Mmus_vs_Mpah	Mmus_FL1	Mpah	Mmus_FL1_vs_Mpah	Mmus_FL1	Mpah	Mmus_FL1_vs_Mpah	NA	NA	NA	NA	w6	6	Seq_Run_2	16S_Amplicon	515F_926R_V4V5	Integrated_Microbiome_Resource_Dalhousie_University
WT_MpahFL1_6w_m66_c266	B66	Feces_Output	m266A	Female	WT	c266	266	Inoc_23	Mmus	Mpah	Mmus_vs_Mpah	Mmus_FL1	Mpah	Mmus_FL1_vs_Mpah	Mmus_FL1	Mpah	Mmus_FL1_vs_Mpah	NA	NA	NA	NA	w6	6	Seq_Run_2	16S_Amplicon	515F_926R_V4V5	Integrated_Microbiome_Resource_Dalhousie_University
WT_MpahFL1_6w_m67_c266	B67	Feces_Output	m266B	Female	WT	c266	266	Inoc_23	Mmus	Mpah	Mmus_vs_Mpah	Mmus_FL1	Mpah	Mmus_FL1_vs_Mpah	Mmus_FL1	Mpah	Mmus_FL1_vs_Mpah	NA	NA	NA	NA	w6	6	Seq_Run_2	16S_Amplicon	515F_926R_V4V5	Integrated_Microbiome_Resource_Dalhousie_University
WT_MpahFL1_6w_m68_c266	B68	Feces_Output	m266C	Female	WT	c266	266	Inoc_23	Mmus	Mpah	Mmus_vs_Mpah	Mmus_FL1	Mpah	Mmus_FL1_vs_Mpah	Mmus_FL1	Mpah	Mmus_FL1_vs_Mpah	NA	NA	NA	NA	w6	6	Seq_Run_2	16S_Amplicon	515F_926R_V4V5	Integrated_Microbiome_Resource_Dalhousie_University
WT_PmanNY4_4w_m1_c101	A1	Feces_Output	m101A	Male	WT	c101	101	Inoc_24	Mmus	Pman	Mmus_vs_Pman	Mmus_NY4	Pman	Mmus_NY4_vs_Pman	Mmus_NY4	Pman	Mmus_NY4_vs_Pman	NA	NA	NA	NA	w4	4	Seq_Run_2	16S_Amplicon	515F_926R_V4V5	Integrated_Microbiome_Resource_Dalhousie_University
WT_PmanNY4_4w_m10_c742	A10	Feces_Output	m742A	Male	WT	c742	742	Inoc_24	Mmus	Pman	Mmus_vs_Pman	Mmus_NY4	Pman	Mmus_NY4_vs_Pman	Mmus_NY4	Pman	Mmus_NY4_vs_Pman	NA	NA	NA	NA	w4	4	Seq_Run_2	16S_Amplicon	515F_926R_V4V5	Integrated_Microbiome_Resource_Dalhousie_University
WT_PmanNY4_4w_m11_c774	A11	Feces_Output	m774A	Female	WT	c774	774	Inoc_24	Mmus	Pman	Mmus_vs_Pman	Mmus_NY4	Pman	Mmus_NY4_vs_Pman	Mmus_NY4	Pman	Mmus_NY4_vs_Pman	NA	NA	NA	NA	w4	4	Seq_Run_2	16S_Amplicon	515F_926R_V4V5	Integrated_Microbiome_Resource_Dalhousie_University
WT_PmanNY4_4w_m12_c774	A12	Feces_Output	m774B	Female	WT	c774	774	Inoc_24	Mmus	Pman	Mmus_vs_Pman	Mmus_NY4	Pman	Mmus_NY4_vs_Pman	Mmus_NY4	Pman	Mmus_NY4_vs_Pman	NA	NA	NA	NA	w4	4	Seq_Run_2	16S_Amplicon	515F_926R_V4V5	Integrated_Microbiome_Resource_Dalhousie_University
WT_PmanNY4_4w_m13_c774	A13	Feces_Output	m774C	Female	WT	c774	774	Inoc_24	Mmus	Pman	Mmus_vs_Pman	Mmus_NY4	Pman	Mmus_NY4_vs_Pman	Mmus_NY4	Pman	Mmus_NY4_vs_Pman	NA	NA	NA	NA	w4	4	Seq_Run_2	16S_Amplicon	515F_926R_V4V5	Integrated_Microbiome_Resource_Dalhousie_University
WT_PmanNY4_4w_m14_c333	A14	Feces_Output	m333A	Female	WT	c333	333	Inoc_24	Mmus	Pman	Mmus_vs_Pman	Mmus_NY4	Pman	Mmus_NY4_vs_Pman	Mmus_NY4	Pman	Mmus_NY4_vs_Pman	NA	NA	NA	NA	w4	4	Seq_Run_2	16S_Amplicon	515F_926R_V4V5	Integrated_Microbiome_Resource_Dalhousie_University
WT_PmanNY4_4w_m15_c333	A15	Feces_Output	m333B	Female	WT	c333	333	Inoc_24	Mmus	Pman	Mmus_vs_Pman	Mmus_NY4	Pman	Mmus_NY4_vs_Pman	Mmus_NY4	Pman	Mmus_NY4_vs_Pman	NA	NA	NA	NA	w4	4	Seq_Run_2	16S_Amplicon	515F_926R_V4V5	Integrated_Microbiome_Resource_Dalhousie_University
WT_PmanNY4_4w_m16_c333	A16	Feces_Output	m333C	Female	WT	c333	333	Inoc_24	Mmus	Pman	Mmus_vs_Pman	Mmus_NY4	Pman	Mmus_NY4_vs_Pman	Mmus_NY4	Pman	Mmus_NY4_vs_Pman	NA	NA	NA	NA	w4	4	Seq_Run_2	16S_Amplicon	515F_926R_V4V5	Integrated_Microbiome_Resource_Dalhousie_University
WT_PmanNY4_4w_m2_c101	A2	Feces_Output	m101B	Male	WT	c101	101	Inoc_24	Mmus	Pman	Mmus_vs_Pman	Mmus_NY4	Pman	Mmus_NY4_vs_Pman	Mmus_NY4	Pman	Mmus_NY4_vs_Pman	NA	NA	NA	NA	w4	4	Seq_Run_2	16S_Amplicon	515F_926R_V4V5	Integrated_Microbiome_Resource_Dalhousie_University
WT_PmanNY4_4w_m3_c101	A3	Feces_Output	m101C	Male	WT	c101	101	Inoc_24	Mmus	Pman	Mmus_vs_Pman	Mmus_NY4	Pman	Mmus_NY4_vs_Pman	Mmus_NY4	Pman	Mmus_NY4_vs_Pman	NA	NA	NA	NA	w4	4	Seq_Run_2	16S_Amplicon	515F_926R_V4V5	Integrated_Microbiome_Resource_Dalhousie_University
WT_PmanNY4_4w_m4_c202	A4	Feces_Output	m202A	Male	WT	c202	202	Inoc_24	Mmus	Pman	Mmus_vs_Pman	Mmus_NY4	Pman	Mmus_NY4_vs_Pman	Mmus_NY4	Pman	Mmus_NY4_vs_Pman	NA	NA	NA	NA	w4	4	Seq_Run_2	16S_Amplicon	515F_926R_V4V5	Integrated_Microbiome_Resource_Dalhousie_University
WT_PmanNY4_4w_m5_c202	A5	Feces_Output	m202B	Male	WT	c202	202	Inoc_24	Mmus	Pman	Mmus_vs_Pman	Mmus_NY4	Pman	Mmus_NY4_vs_Pman	Mmus_NY4	Pman	Mmus_NY4_vs_Pman	NA	NA	NA	NA	w4	4	Seq_Run_2	16S_Amplicon	515F_926R_V4V5	Integrated_Microbiome_Resource_Dalhousie_University
WT_PmanNY4_4w_m6_c202	A6	Feces_Output	m202C	Male	WT	c202	202	Inoc_24	Mmus	Pman	Mmus_vs_Pman	Mmus_NY4	Pman	Mmus_NY4_vs_Pman	Mmus_NY4	Pman	Mmus_NY4_vs_Pman	NA	NA	NA	NA	w4	4	Seq_Run_2	16S_Amplicon	515F_926R_V4V5	Integrated_Microbiome_Resource_Dalhousie_University
WT_PmanNY4_4w_m7_c202	A7	Feces_Output	m202D	Male	WT	c202	202	Inoc_24	Mmus	Pman	Mmus_vs_Pman	Mmus_NY4	Pman	Mmus_NY4_vs_Pman	Mmus_NY4	Pman	Mmus_NY4_vs_Pman	NA	NA	NA	NA	w4	4	Seq_Run_2	16S_Amplicon	515F_926R_V4V5	Integrated_Microbiome_Resource_Dalhousie_University
WT_PmanNY4_4w_m8_c742	A8	Feces_Output	m742B	Male	WT	c742	742	Inoc_24	Mmus	Pman	Mmus_vs_Pman	Mmus_NY4	Pman	Mmus_NY4_vs_Pman	Mmus_NY4	Pman	Mmus_NY4_vs_Pman	NA	NA	NA	NA	w4	4	Seq_Run_2	16S_Amplicon	515F_926R_V4V5	Integrated_Microbiome_Resource_Dalhousie_University
WT_PmanNY4_4w_m9_c742	A9	Feces_Output	m742C	Male	WT	c742	742	Inoc_24	Mmus	Pman	Mmus_vs_Pman	Mmus_NY4	Pman	Mmus_NY4_vs_Pman	Mmus_NY4	Pman	Mmus_NY4_vs_Pman	NA	NA	NA	NA	w4	4	Seq_Run_2	16S_Amplicon	515F_926R_V4V5	Integrated_Microbiome_Resource_Dalhousie_University
WT_PmanNY4_6w_m1_c101	B1	Feces_Output	m101A	Male	WT	c101	101	Inoc_24	Mmus	Pman	Mmus_vs_Pman	Mmus_NY4	Pman	Mmus_NY4_vs_Pman	Mmus_NY4	Pman	Mmus_NY4_vs_Pman	NA	NA	NA	NA	w6	6	Seq_Run_2	16S_Amplicon	515F_926R_V4V5	Integrated_Microbiome_Resource_Dalhousie_University
WT_PmanNY4_6w_m10_c742	B10	Feces_Output	m742A	Male	WT	c742	742	Inoc_24	Mmus	Pman	Mmus_vs_Pman	Mmus_NY4	Pman	Mmus_NY4_vs_Pman	Mmus_NY4	Pman	Mmus_NY4_vs_Pman	NA	NA	NA	NA	w6	6	Seq_Run_2	16S_Amplicon	515F_926R_V4V5	Integrated_Microbiome_Resource_Dalhousie_University
WT_PmanNY4_6w_m11_c774	B11	Feces_Output	m774A	Female	WT	c774	774	Inoc_24	Mmus	Pman	Mmus_vs_Pman	Mmus_NY4	Pman	Mmus_NY4_vs_Pman	Mmus_NY4	Pman	Mmus_NY4_vs_Pman	NA	NA	NA	NA	w6	6	Seq_Run_2	16S_Amplicon	515F_926R_V4V5	Integrated_Microbiome_Resource_Dalhousie_University
WT_PmanNY4_6w_m12_c774	B12	Feces_Output	m774B	Female	WT	c774	774	Inoc_24	Mmus	Pman	Mmus_vs_Pman	Mmus_NY4	Pman	Mmus_NY4_vs_Pman	Mmus_NY4	Pman	Mmus_NY4_vs_Pman	NA	NA	NA	NA	w6	6	Seq_Run_2	16S_Amplicon	515F_926R_V4V5	Integrated_Microbiome_Resource_Dalhousie_University
WT_PmanNY4_6w_m13_c774	B13	Feces_Output	m774C	Female	WT	c774	774	Inoc_24	Mmus	Pman	Mmus_vs_Pman	Mmus_NY4	Pman	Mmus_NY4_vs_Pman	Mmus_NY4	Pman	Mmus_NY4_vs_Pman	NA	NA	NA	NA	w6	6	Seq_Run_2	16S_Amplicon	515F_926R_V4V5	Integrated_Microbiome_Resource_Dalhousie_University
WT_PmanNY4_6w_m14_c333	B14	Feces_Output	m333A	Female	WT	c333	333	Inoc_24	Mmus	Pman	Mmus_vs_Pman	Mmus_NY4	Pman	Mmus_NY4_vs_Pman	Mmus_NY4	Pman	Mmus_NY4_vs_Pman	NA	NA	NA	NA	w6	6	Seq_Run_2	16S_Amplicon	515F_926R_V4V5	Integrated_Microbiome_Resource_Dalhousie_University
WT_PmanNY4_6w_m15_c333	B15	Feces_Output	m333B	Female	WT	c333	333	Inoc_24	Mmus	Pman	Mmus_vs_Pman	Mmus_NY4	Pman	Mmus_NY4_vs_Pman	Mmus_NY4	Pman	Mmus_NY4_vs_Pman	NA	NA	NA	NA	w6	6	Seq_Run_2	16S_Amplicon	515F_926R_V4V5	Integrated_Microbiome_Resource_Dalhousie_University
WT_PmanNY4_6w_m16_c333	B16	Feces_Output	m333C	Female	WT	c333	333	Inoc_24	Mmus	Pman	Mmus_vs_Pman	Mmus_NY4	Pman	Mmus_NY4_vs_Pman	Mmus_NY4	Pman	Mmus_NY4_vs_Pman	NA	NA	NA	NA	w6	6	Seq_Run_2	16S_Amplicon	515F_926R_V4V5	Integrated_Microbiome_Resource_Dalhousie_University
WT_PmanNY4_6w_m2_c101	B2	Feces_Output	m101B	Male	WT	c101	101	Inoc_24	Mmus	Pman	Mmus_vs_Pman	Mmus_NY4	Pman	Mmus_NY4_vs_Pman	Mmus_NY4	Pman	Mmus_NY4_vs_Pman	NA	NA	NA	NA	w6	6	Seq_Run_2	16S_Amplicon	515F_926R_V4V5	Integrated_Microbiome_Resource_Dalhousie_University
WT_PmanNY4_6w_m3_c101	B3	Feces_Output	m101C	Male	WT	c101	101	Inoc_24	Mmus	Pman	Mmus_vs_Pman	Mmus_NY4	Pman	Mmus_NY4_vs_Pman	Mmus_NY4	Pman	Mmus_NY4_vs_Pman	NA	NA	NA	NA	w6	6	Seq_Run_2	16S_Amplicon	515F_926R_V4V5	Integrated_Microbiome_Resource_Dalhousie_University
WT_PmanNY4_6w_m5_c202	B5	Feces_Output	m202B	Male	WT	c202	202	Inoc_24	Mmus	Pman	Mmus_vs_Pman	Mmus_NY4	Pman	Mmus_NY4_vs_Pman	Mmus_NY4	Pman	Mmus_NY4_vs_Pman	NA	NA	NA	NA	w6	6	Seq_Run_2	16S_Amplicon	515F_926R_V4V5	Integrated_Microbiome_Resource_Dalhousie_University
WT_PmanNY4_6w_m6_c202	B6	Feces_Output	m202C	Male	WT	c202	202	Inoc_24	Mmus	Pman	Mmus_vs_Pman	Mmus_NY4	Pman	Mmus_NY4_vs_Pman	Mmus_NY4	Pman	Mmus_NY4_vs_Pman	NA	NA	NA	NA	w6	6	Seq_Run_2	16S_Amplicon	515F_926R_V4V5	Integrated_Microbiome_Resource_Dalhousie_University
WT_PmanNY4_6w_m7_c202	B7	Feces_Output	m202D	Male	WT	c202	202	Inoc_24	Mmus	Pman	Mmus_vs_Pman	Mmus_NY4	Pman	Mmus_NY4_vs_Pman	Mmus_NY4	Pman	Mmus_NY4_vs_Pman	NA	NA	NA	NA	w6	6	Seq_Run_2	16S_Amplicon	515F_926R_V4V5	Integrated_Microbiome_Resource_Dalhousie_University
WT_PmanNY4_6w_m8_c742	B8	Feces_Output	m742B	Male	WT	c742	742	Inoc_24	Mmus	Pman	Mmus_vs_Pman	Mmus_NY4	Pman	Mmus_NY4_vs_Pman	Mmus_NY4	Pman	Mmus_NY4_vs_Pman	NA	NA	NA	NA	w6	6	Seq_Run_2	16S_Amplicon	515F_926R_V4V5	Integrated_Microbiome_Resource_Dalhousie_University
WT_PmanNY4_6w_m9_c742	B9	Feces_Output	m742C	Male	WT	c742	742	Inoc_24	Mmus	Pman	Mmus_vs_Pman	Mmus_NY4	Pman	Mmus_NY4_vs_Pman	Mmus_NY4	Pman	Mmus_NY4_vs_Pman	NA	NA	NA	NA	w6	6	Seq_Run_2	16S_Amplicon	515F_926R_V4V5	Integrated_Microbiome_Resource_Dalhousie_University
