# Supplementary material for: Home-site advantage for host species–specific gut microbiota
Source: Sci Adv. 2023 May 12;9(19):eadf5499. doi: 10.1126/sciadv.adf5499 (PMC10184861; doi:10.1126/sciadv.adf5499)
Supplement: Supplementary file 2 — Tables S1 to S6 [file sciadv.adf5499_tables_s1_to_s6.zip › adf5499_Table_S2.xlsx]

## Sheet: Table S2
Table S2. Local Adaptation Index values from experiment 1.
Sample_ID	Sample_LAI	Inoculum_LAI	LAIobserved_minus_LAIexpected
Mmus_B6Con_vs_Mpah_m13A_w1	0.0514542	0.0536754	-0.00222114
Mmus_B6Con_vs_Mpah_m13A_w2	0.075093	0.0536754	0.0214176
Mmus_B6Con_vs_Mpah_m13A_w3	0.0265514	0.0536754	-0.0271239
Mmus_B6Con_vs_Mpah_m13A_w4	-0.0170509	0.0536754	-0.0707263
Mmus_B6Con_vs_Mpah_m13B_w1	0.0550393	0.0536754	0.00136394
Mmus_B6Con_vs_Mpah_m13B_w2	0.0112782	0.0536754	-0.0423972
Mmus_B6Con_vs_Mpah_m13B_w3	0.0150343	0.0536754	-0.0386411
Mmus_B6Con_vs_Mpah_m13B_w4	-0.0109782	0.0536754	-0.0646535
Mmus_B6Con_vs_Mspic_SPITUA_m17A_w1	0.0758422	-0.137461	0.213303
Mmus_B6Con_vs_Mspic_SPITUA_m17A_w2	-0.000490527	-0.137461	0.13697
Mmus_B6Con_vs_Mspic_SPITUA_m17A_w3	0.0721827	-0.137461	0.209644
Mmus_B6Con_vs_Mspic_SPITUA_m17A_w4	0.0740502	-0.137461	0.211511
Mmus_B6Con_vs_Mspic_SPITUA_m17B_w1	0.0523927	-0.137461	0.189854
Mmus_B6Con_vs_Mspic_SPITUA_m17B_w2	0.0494852	-0.137461	0.186946
Mmus_B6Con_vs_Mspic_SPITUA_m17B_w3	0.0883253	-0.137461	0.225786
Mmus_B6Con_vs_Mspic_SPITUA_m17B_w4	0.100506	-0.137461	0.237967
Mmus_B6Con_vs_Mspic_ZBN_m12A_w1	-0.083794	-0.285284	0.20149
Mmus_B6Con_vs_Mspic_ZBN_m12A_w2	-0.0689731	-0.285284	0.216311
Mmus_B6Con_vs_Mspic_ZBN_m12A_w3	0.0804879	-0.285284	0.365772
Mmus_B6Con_vs_Mspic_ZBN_m12A_w4	0.0834895	-0.285284	0.368774
Mmus_B6Con_vs_Mspic_ZBN_m12B_w1	0.0580943	-0.285284	0.343379
Mmus_B6Con_vs_Mspic_ZBN_m12B_w2	-0.0327936	-0.285284	0.252491
Mmus_B6Con_vs_Mspic_ZBN_m12B_w3	0.0360487	-0.285284	0.321333
Mmus_B6Con_vs_Mspic_ZBN_m12B_w4	-0.0762094	-0.285284	0.209075
Mmus_LEW_vs_Mpah_m19A_w1	0.0617368	-0.101104	0.162841
Mmus_LEW_vs_Mpah_m19A_w2	0.10553	-0.101104	0.206635
Mmus_LEW_vs_Mpah_m19A_w3	0.174467	-0.101104	0.275572
Mmus_LEW_vs_Mpah_m19A_w4	0.136759	-0.101104	0.237863
Mmus_LEW_vs_Mpah_m19B_w1	0.0882878	-0.101104	0.189392
Mmus_LEW_vs_Mpah_m19B_w2	0.104471	-0.101104	0.205575
Mmus_LEW_vs_Mpah_m19B_w3	0.11902	-0.101104	0.220125
Mmus_LEW_vs_Mpah_m19B_w4	0.120225	-0.101104	0.221329
Mmus_LEW_vs_Mspic_SPITUA_m22A_w1	0.082039	-0.227226	0.309265
Mmus_LEW_vs_Mspic_SPITUA_m22A_w2	0.0678491	-0.227226	0.295075
Mmus_LEW_vs_Mspic_SPITUA_m22A_w3	0.0733556	-0.227226	0.300581
Mmus_LEW_vs_Mspic_SPITUA_m22A_w4	0.074972	-0.227226	0.302198
Mmus_LEW_vs_Mspic_SPITUA_m22B_w1	0.0857802	-0.227226	0.313006
Mmus_LEW_vs_Mspic_SPITUA_m22B_w2	0.0679134	-0.227226	0.295139
Mmus_LEW_vs_Mspic_SPITUA_m22B_w3	0.117242	-0.227226	0.344468
Mmus_LEW_vs_Mspic_SPITUA_m22B_w4	0.107601	-0.227226	0.334827
Mmus_LEW_vs_Mspic_ZBN_m18A_w1	0.0524906	-0.342269	0.394759
Mmus_LEW_vs_Mspic_ZBN_m18A_w2	0.0736028	-0.342269	0.415872
Mmus_LEW_vs_Mspic_ZBN_m18A_w3	0.0728387	-0.342269	0.415108
Mmus_LEW_vs_Mspic_ZBN_m18A_w4	0.0427014	-0.342269	0.38497
Mmus_LEW_vs_Mspic_ZBN_m18B_w1	0.00746012	-0.342269	0.349729
Mmus_LEW_vs_Mspic_ZBN_m18B_w2	0.0408744	-0.342269	0.383143
Mmus_LEW_vs_Mspic_ZBN_m18B_w3	0.0132368	-0.342269	0.355506
Mmus_LEW_vs_Mspic_ZBN_m18B_w4	0.00861987	-0.342269	0.350889
Mmus_NY2_vs_Mpah_m2A_w1	0.00829517	0.154448	-0.146153
Mmus_NY2_vs_Mpah_m2A_w2	0.0165876	0.154448	-0.13786
Mmus_NY2_vs_Mpah_m2A_w3	-0.00815897	0.154448	-0.162607
Mmus_NY2_vs_Mpah_m2A_w4	0.0125371	0.154448	-0.141911
Mmus_NY2_vs_Mpah_m2B_w1	0.0187318	0.154448	-0.135716
Mmus_NY2_vs_Mpah_m2B_w2	0.149986	0.154448	-0.00446205
Mmus_NY2_vs_Mpah_m2B_w3	0.188474	0.154448	0.0340262
Mmus_NY2_vs_Mpah_m2B_w4	0.122858	0.154448	-0.0315904
Mmus_NY2_vs_Mpah_m2C_w1	0.00451994	0.154448	-0.149928
Mmus_NY2_vs_Mpah_m2C_w2	0.0222093	0.154448	-0.132239
Mmus_NY2_vs_Mpah_m2C_w3	0.0177937	0.154448	-0.136654
Mmus_NY2_vs_Mpah_m2C_w4	0.0162611	0.154448	-0.138187
Mmus_NY2_vs_Mspic_SPITUA_m4A_w1	0.0102841	0.0657688	-0.0554846
Mmus_NY2_vs_Mspic_SPITUA_m4A_w2	0.0832601	0.0657688	0.0174913
Mmus_NY2_vs_Mspic_SPITUA_m4A_w3	0.133648	0.0657688	0.0678796
Mmus_NY2_vs_Mspic_SPITUA_m4A_w4	0.152318	0.0657688	0.0865494
Mmus_NY2_vs_Mspic_SPITUA_m4B_w1	0.0232268	0.0657688	-0.042542
Mmus_NY2_vs_Mspic_SPITUA_m4B_w2	0.114482	0.0657688	0.0487132
Mmus_NY2_vs_Mspic_SPITUA_m4B_w3	0.117848	0.0657688	0.0520796
Mmus_NY2_vs_Mspic_SPITUA_m4B_w4	0.0855799	0.0657688	0.0198112
Mmus_NY2_vs_Mspic_ZBN_m1A_w1	0.0182278	-0.05545	0.0736778
Mmus_NY2_vs_Mspic_ZBN_m1A_w2	0.0126432	-0.05545	0.0680932
Mmus_NY2_vs_Mspic_ZBN_m1A_w3	-0.0132747	-0.05545	0.0421753
Mmus_NY2_vs_Mspic_ZBN_m1A_w4	-0.00166152	-0.05545	0.0537885
Mmus_NY2_vs_Mspic_ZBN_m1B_w1	0.0068178	-0.05545	0.0622678
Mmus_NY2_vs_Mspic_ZBN_m1B_w2	0.0491576	-0.05545	0.104608
Mmus_NY2_vs_Mspic_ZBN_m1B_w3	0.0238136	-0.05545	0.0792637
Mmus_NY2_vs_Mspic_ZBN_m1B_w4	0.0995824	-0.05545	0.155032
