# Supplementary material for: Home-site advantage for host species–specific gut microbiota
Source: Sci Adv. 2023 May 12;9(19):eadf5499. doi: 10.1126/sciadv.adf5499 (PMC10184861; doi:10.1126/sciadv.adf5499)
Supplement: Supplementary file 2 — Tables S1 to S6 [file sciadv.adf5499_tables_s1_to_s6.zip › adf5499_Table_S3.xlsx]

## Sheet: Table S3
Table S3. Bacterial load estimates using 16S rRNA gene targeted qPCR.
Well	Sample	Target	Dye	Cq	Quantity	Quantification_Date	Row	Column	Extraction_Date	Extraction_Sample_Number	Strain	Sample_ID	Individual_ID	Time_Point	Species	Strain_Comparison	Sample_Type	Pellet_Number	Rerun	ID_Date	Fecal_Weight_g	Fecal_Weight_mg	Copies_16S_in_qPCR	Copies_16S_per_40ul_elution	Copies_16S_per_mg_Feces	ID_Extract_Quant_Date	Cq_Difference	Omit_Technical_Variation
B5	Sample 18	Bacteria	SYBR	20.55	115019	2022-04-14	B	5	2022-04-06	10	Pman	11A4	m1	w4	Feces_Output	Pman_vs_Pman	Feces_Output	p1	NA	11A4_44657	0.02	20	115019	4600757	230038	11A4_44657_44665	0.064801	NA
B6	Sample 18	Bacteria	SYBR	20.4852	120082	2022-04-14	B	6	2022-04-06	10	Pman	11A4	m1	w4	Feces_Output	Pman_vs_Pman	Feces_Output	p1	NA	11A4_44657	0.02	20	120082	4803274	240164	11A4_44657_44665	0.064801	NA
C6	Sample 19	Bacteria	SYBR	19.1325	295123	2022-04-14	C	6	2022-04-06	11	Pman	11b4	m2	w4	Feces_Output	Pman_vs_Pman	Feces_Output	p1	NA	11b4_44657	0.018	18.3	295123	11804910	645077	11b4_44657_44665	0.00396464	NA
C5	Sample 19	Bacteria	SYBR	19.1285	295902	2022-04-14	C	5	2022-04-06	11	Pman	11b4	m2	w4	Feces_Output	Pman_vs_Pman	Feces_Output	p1	NA	11b4_44657	0.018	18.3	295902	11836063	646779	11b4_44657_44665	0.00396464	NA
D5	Sample 20	Bacteria	SYBR	20.5713	113405	2022-04-14	D	5	2022-04-06	12	Mmus_B6Con	15A3	m1	w3	Feces_Output	Mmus_B6Con_vs_Mmus_B6Con	Feces_Output	p1	NA	15A3_44657	0.019	18.8	113405	4536214	241288	15A3_44657_44665	0.128716	NA
D6	Sample 20	Bacteria	SYBR	20.4425	123536	2022-04-14	D	6	2022-04-06	12	Mmus_B6Con	15A3	m1	w3	Feces_Output	Mmus_B6Con_vs_Mmus_B6Con	Feces_Output	p1	NA	15A3_44657	0.019	18.8	123536	4941443	262843	15A3_44657_44665	0.128716	NA
E5	Sample 21	Bacteria	SYBR	20.8843	92100.7	2022-04-14	E	5	2022-04-06	13	Mmus_B6Con	15B3	m2	w3	Feces_Output	Mmus_B6Con_vs_Mmus_B6Con	Feces_Output	p1	NA	15B3_44657	0.018	18	92101	3684028	204668	15B3_44657_44665	0.324934	NA
E6	Sample 21	Bacteria	SYBR	20.5594	114307	2022-04-14	E	6	2022-04-06	13	Mmus_B6Con	15B3	m2	w3	Feces_Output	Mmus_B6Con_vs_Mmus_B6Con	Feces_Output	p1	NA	15B3_44657	0.018	18	114307	4572267	254015	15B3_44657_44665	0.324934	NA
G6	Sample 23	Bacteria	SYBR	20.988	85963	2022-04-14	G	6	2022-04-06	15	Mmus_LEW	20A4	m1	w4	Feces_Output	Mmus_LEW_vs_Mmus_LEW	Feces_Output	p1	NA	20A4_44657	0.015	14.6	85963	3438521	235515	20A4_44657_44665	0.0246839	NA
G5	Sample 23	Bacteria	SYBR	20.9633	87385.2	2022-04-14	G	5	2022-04-06	15	Mmus_LEW	20A4	m1	w4	Feces_Output	Mmus_LEW_vs_Mmus_LEW	Feces_Output	p1	NA	20A4_44657	0.015	14.6	87385	3495408	239412	20A4_44657_44665	0.0246839	NA
F6	Sample 22	Bacteria	SYBR	21.3361	68206.7	2022-04-14	F	6	2022-04-06	14	Mmus_LEW	20B4	m2	w4	Feces_Output	Mmus_LEW_vs_Mmus_LEW	Feces_Output	p1	NA	20B4_44657	0.01	9.8	68207	2728269	278395	20B4_44657_44665	0.0277207	NA
F5	Sample 22	Bacteria	SYBR	21.3084	69475.3	2022-04-14	F	5	2022-04-06	14	Mmus_LEW	20B4	m2	w4	Feces_Output	Mmus_LEW_vs_Mmus_LEW	Feces_Output	p1	NA	20B4_44657	0.01	9.8	69475	2779011	283573	20B4_44657_44665	0.0277207	NA
A4	Sample 9	Bacteria	SYBR	20.6948	104464	2022-04-14	A	4	2022-04-06	1	Mmus_NY2	3A4	m1	w4	Feces_Output	Mmus_NY2_vs_Mmus_NY2	Feces_Output	p1	NA	3A4_44657	0.016	16.2	104464	4178574	257937	3A4_44657_44665	0.0878814	NA
A3	Sample 9	Bacteria	SYBR	20.6069	110749	2022-04-14	A	3	2022-04-06	1	Mmus_NY2	3A4	m1	w4	Feces_Output	Mmus_NY2_vs_Mmus_NY2	Feces_Output	p1	NA	3A4_44657	0.016	16.2	110749	4429957	273454	3A4_44657_44665	0.0878814	NA
B3	Sample 10	Bacteria	SYBR	21.4786	62042.1	2022-04-14	B	3	2022-04-06	2	Mmus_NY2	3B4	m2	w4	Feces_Output	Mmus_NY2_vs_Mmus_NY2	Feces_Output	p1	NA	3B4_44657	0.01	9.8	62042	2481686	253233	3B4_44657_44665	0.028076	NA
B4	Sample 10	Bacteria	SYBR	21.4505	63210.9	2022-04-14	B	4	2022-04-06	2	Mmus_NY2	3B4	m2	w4	Feces_Output	Mmus_NY2_vs_Mmus_NY2	Feces_Output	p1	NA	3B4_44657	0.01	9.8	63211	2528438	258004	3B4_44657_44665	0.028076	NA
C4	Sample 11	Bacteria	SYBR	27.442	1177.71	2022-04-14	C	4	2022-04-06	3	Mpah	5A3	m1	w3	Feces_Output	Mpah_vs_Mpah	Feces_Output	p1	NA	5A3_44657	0.03	29.8	1178	47108	1581	5A3_44657_44665	0.0361468	NA
C3	Sample 11	Bacteria	SYBR	27.4059	1206.35	2022-04-14	C	3	2022-04-06	3	Mpah	5A3	m1	w3	Feces_Output	Mpah_vs_Mpah	Feces_Output	p1	NA	5A3_44657	0.03	29.8	1206	48254	1619	5A3_44657_44665	0.0361468	NA
D4	Sample 12	Bacteria	SYBR	25.1191	5516.71	2022-04-14	D	4	2022-04-06	4	Mpah	5B3	m2	w3	Feces_Output	Mpah_vs_Mpah	Feces_Output	p1	NA	5B3_44657	0.027	26.5	5517	220669	8327	5B3_44657_44665	0.115839	NA
D3	Sample 12	Bacteria	SYBR	25.0032	5958.31	2022-04-14	D	3	2022-04-06	4	Mpah	5B3	m2	w3	Feces_Output	Mpah_vs_Mpah	Feces_Output	p1	NA	5B3_44657	0.027	26.5	5958	238332	8994	5B3_44657_44665	0.115839	NA
E4	Sample 13	Bacteria	SYBR	23.3873	17443.5	2022-04-14	E	4	2022-04-06	5	Mpah	5B4	m2	w4	Feces_Output	Mpah_vs_Mpah	Feces_Output	p1	NA	5B4_44657	0.023	22.6	17443	697739	30873	5B4_44657_44665	0.2397	NA
E3	Sample 13	Bacteria	SYBR	23.1476	20456.6	2022-04-14	E	3	2022-04-06	5	Mpah	5B4	m2	w4	Feces_Output	Mpah_vs_Mpah	Feces_Output	p1	NA	5B4_44657	0.023	22.6	20457	818265	36206	5B4_44657_44665	0.2397	NA
F4	Sample 14	Bacteria	SYBR	20.6724	106034	2022-04-14	F	4	2022-04-06	6	Mspic_SPITUA	6A4	m1	w4	Feces_Output	Mspic_SPITUA_vs_Mspic_SPITUA	Feces_Output	p1	NA	6A4_44657	0.024	23.9	106034	4241379	177464	6A4_44657_44665	0.169432	NA
F3	Sample 14	Bacteria	SYBR	20.5029	118676	2022-04-14	F	3	2022-04-06	6	Mspic_SPITUA	6A4	m1	w4	Feces_Output	Mspic_SPITUA_vs_Mspic_SPITUA	Feces_Output	p1	NA	6A4_44657	0.024	23.9	118676	4747033	198621	6A4_44657_44665	0.169432	NA
G4	Sample 15	Bacteria	SYBR	19.9864	167296	2022-04-14	G	4	2022-04-06	7	Mspic_SPITUA	6B4	m2	w4	Feces_Output	Mspic_SPITUA_vs_Mspic_SPITUA	Feces_Output	p1	NA	6B4_44657	0.014	14	167296	6691835	477988	6B4_44657_44665	0.120055	NA
G3	Sample 15	Bacteria	SYBR	19.8663	181195	2022-04-14	G	3	2022-04-06	7	Mspic_SPITUA	6B4	m2	w4	Feces_Output	Mspic_SPITUA_vs_Mspic_SPITUA	Feces_Output	p1	NA	6B4_44657	0.014	14	181195	7247783	517699	6B4_44657_44665	0.120055	NA
H4	Sample 16	Bacteria	SYBR	24.4628	8533.91	2022-04-14	H	4	2022-04-06	8	Mspic_ZBN	9A4	m1	w4	Feces_Output	Mspic_ZBN_vs_Mspic_ZBN	Feces_Output	p1	NA	9A4_44657	0.018	17.5	8534	341356	19506	9A4_44657_44665	0.473114	NA
H3	Sample 16	Bacteria	SYBR	23.9897	11687.9	2022-04-14	H	3	2022-04-06	8	Mspic_ZBN	9A4	m1	w4	Feces_Output	Mspic_ZBN_vs_Mspic_ZBN	Feces_Output	p1	NA	9A4_44657	0.018	17.5	11688	467516	26715	9A4_44657_44665	0.473114	NA
A6	Sample 17	Bacteria	SYBR	18.9048	343356	2022-04-14	A	6	2022-04-06	9	Mspic_ZBN	9B4	m2	w4	Feces_Output	Mspic_ZBN_vs_Mspic_ZBN	Feces_Output	p1	NA	9B4_44657	0.012	11.6	343356	13734250	1183987	9B4_44657_44665	0.0703887	NA
A5	Sample 17	Bacteria	SYBR	18.8344	359804	2022-04-14	A	5	2022-04-06	9	Mspic_ZBN	9B4	m2	w4	Feces_Output	Mspic_ZBN_vs_Mspic_ZBN	Feces_Output	p1	NA	9B4_44657	0.012	11.6	359804	14392167	1240704	9B4_44657_44665	0.0703887	NA
G12	Sample 47	Bacteria	SYBR	17.8831	677174	2022-04-14	G	12	2022-03-31	7	Mmus_B6Con	C57_1431F	m1	w0	Mmus	Donor	Donor	p1	redilute	C57_1431F_44651	0.014	14	677174	27086954	1934782	C57_1431F_44651_44665	0.233681	NA
G11	Sample 47	Bacteria	SYBR	17.6494	790977	2022-04-14	G	11	2022-03-31	7	Mmus_B6Con	C57_1431F	m1	w0	Mmus	Donor	Donor	p1	redilute	C57_1431F_44651	0.014	14	790977	31639095	2259935	C57_1431F_44651_44665	0.233681	NA
G6	Sample 23	Bacteria	SYBR	18.0654	163099	2022-04-08	G	6	2022-04-01	7	Mmus_B6Con	C57_1431F	m1	w0	Mmus	Donor	Donor	p2	NA	C57_1431F_44652	0.004	4	163099	6523943	1630986	C57_1431F_44652_44659	0.136871	NA
G5	Sample 23	Bacteria	SYBR	17.9286	178529	2022-04-08	G	5	2022-04-01	7	Mmus_B6Con	C57_1431F	m1	w0	Mmus	Donor	Donor	p2	NA	C57_1431F_44652	0.004	4	178529	7141177	1785294	C57_1431F_44652_44659	0.136871	NA
D10	Sample 36	Bacteria	SYBR	19.589	217871	2022-04-14	D	10	2022-04-01	7	Mmus_B6Con	C57_1431F	m1	w0	Mmus	Donor	Donor	p2	rerun	C57_1431F_44652	0.004	4	217871	8714849	2178712	C57_1431F_44652_44665	0.04171	NA
D9	Sample 36	Bacteria	SYBR	19.5473	223997	2022-04-14	D	9	2022-04-01	7	Mmus_B6Con	C57_1431F	m1	w0	Mmus	Donor	Donor	p2	rerun	C57_1431F_44652	0.004	4	223997	8959867	2239967	C57_1431F_44652_44665	0.04171	NA
G9	Sample 39	Bacteria	SYBR	17.232	282819	2022-04-08	G	9	2022-04-04	7	Mmus_B6Con	C57_1431F	m1	w0	Mmus	Donor	Donor	p3	NA	C57_1431F_44655	0.018	18	282819	11312744	628486	C57_1431F_44655_44659	0.086517	NA
G10	Sample 39	Bacteria	SYBR	17.1455	299450	2022-04-08	G	10	2022-04-04	7	Mmus_B6Con	C57_1431F	m1	w0	Mmus	Donor	Donor	p3	NA	C57_1431F_44655	0.018	18	299450	11977998	665444	C57_1431F_44655_44659	0.086517	NA
E8	Sample 29	Bacteria	SYBR	18.6143	416488	2022-04-14	E	8	2022-03-31	8	Mmus_B6Con	C57_1433F	m2	w0	Mmus	Donor	Donor	p1	rerun	C57_1433F_44651	0.007	6.7	416488	16659514	2486495	C57_1433F_44651_44665	0.11438	NA
E7	Sample 29	Bacteria	SYBR	18.4999	449391	2022-04-14	E	7	2022-03-31	8	Mmus_B6Con	C57_1433F	m2	w0	Mmus	Donor	Donor	p1	rerun	C57_1433F_44651	0.007	6.7	449391	17975623	2682929	C57_1433F_44651_44665	0.11438	NA
H5	Sample 24	Bacteria	SYBR	16.9071	350516	2022-04-08	H	5	2022-04-01	8	Mmus_B6Con	C57_1433F	m2	w0	Mmus	Donor	Donor	p2	NA	C57_1433F_44652	0.008	7.6	350516	14020636	1844821	C57_1433F_44652_44659	0.182354	NA
H6	Sample 24	Bacteria	SYBR	16.7247	395379	2022-04-08	H	6	2022-04-01	8	Mmus_B6Con	C57_1433F	m2	w0	Mmus	Donor	Donor	p2	NA	C57_1433F_44652	0.008	7.6	395379	15815157	2080942	C57_1433F_44652_44659	0.182354	NA
E10	Sample 37	Bacteria	SYBR	18.5456	435966	2022-04-14	E	10	2022-04-01	8	Mmus_B6Con	C57_1433F	m2	w0	Mmus	Donor	Donor	p2	rerun	C57_1433F_44652	0.008	7.6	435966	17438629	2294556	C57_1433F_44652_44665	0.164451	NA
E9	Sample 37	Bacteria	SYBR	18.3811	486328	2022-04-14	E	9	2022-04-01	8	Mmus_B6Con	C57_1433F	m2	w0	Mmus	Donor	Donor	p2	rerun	C57_1433F_44652	0.008	7.6	486328	19453119	2559621	C57_1433F_44652_44665	0.164451	NA
G8	Sample 31	Bacteria	SYBR	19.6246	58242.2	2022-04-08	G	8	2022-04-01	15	Mmus_FL1	FL1_73f	m1	w0	Mmus	Donor	Donor	p2	NA	FL1_73f_44652	0.011	10.9	58242	2329687	213733	FL1_73f_44652_44659	0.164458	NA
G7	Sample 31	Bacteria	SYBR	19.4601	64924.8	2022-04-08	G	7	2022-04-01	15	Mmus_FL1	FL1_73f	m1	w0	Mmus	Donor	Donor	p2	NA	FL1_73f_44652	0.011	10.9	64925	2596990	238256	FL1_73f_44652_44659	0.164458	NA
G12	Sample 47	Bacteria	SYBR	18.1464	154604	2022-04-08	G	12	2022-04-04	15	Mmus_FL1	FL1_73f	m1	w0	Mmus	Donor	Donor	p3	NA	FL1_73f_44655	0.019	18.6	154604	6184176	332483	FL1_73f_44655_44659	0.0372706	NA
G11	Sample 47	Bacteria	SYBR	18.1091	158457	2022-04-08	G	11	2022-04-04	15	Mmus_FL1	FL1_73f	m1	w0	Mmus	Donor	Donor	p3	NA	FL1_73f_44655	0.019	18.6	158457	6338295	340769	FL1_73f_44655_44659	0.0372706	NA
B7	Sample 26	Bacteria	SYBR	20.8677	93120.7	2022-04-14	B	7	2022-04-06	18	Mmus_LEW	LEWES_354	m1	w0	Mmus	Donor	Donor	p2	NA	LEWES_354_44657	0.022	21.9	93121	3724828	170083	LEWES_354_44657_44665	0.0591831	NA
B8	Sample 26	Bacteria	SYBR	20.8085	96857.3	2022-04-14	B	8	2022-04-06	18	Mmus_LEW	LEWES_354	m1	w0	Mmus	Donor	Donor	p2	NA	LEWES_354_44657	0.022	21.9	96857	3874292	176908	LEWES_354_44657_44665	0.0591831	NA
C12	Sample 43	Bacteria	SYBR	19.7411	196924	2022-04-14	C	12	2022-04-01	16	Mmus_LEW	LEWES_355	m2	w0	Mmus	Donor	Donor	p1	rerun	LEWES_355_44652	0.005	4.7	196924	7876971	1675951	LEWES_355_44652_44665	0.0203937	NA
C11	Sample 43	Bacteria	SYBR	19.7207	199612	2022-04-14	C	11	2022-04-01	16	Mmus_LEW	LEWES_355	m2	w0	Mmus	Donor	Donor	p1	rerun	LEWES_355_44652	0.005	4.7	199612	7984485	1698827	LEWES_355_44652_44665	0.0203937	NA
A8	Sample 25	Bacteria	SYBR	22.3657	34402.5	2022-04-14	A	8	2022-04-06	17	Mmus_LEW	LEWES_355	m2	w0	Mmus	Donor	Donor	p2	NA	LEWES_355_44657	0.011	10.5	34402	1376100	131057	LEWES_355_44657_44665	0.0382912	NA
A7	Sample 25	Bacteria	SYBR	22.3274	35289.4	2022-04-14	A	7	2022-04-06	17	Mmus_LEW	LEWES_355	m2	w0	Mmus	Donor	Donor	p2	NA	LEWES_355_44657	0.011	10.5	35289	1411577	134436	LEWES_355_44657_44665	0.0382912	NA
H12	Sample 48	Bacteria	SYBR	20.538	115943	2022-04-14	H	12	2022-03-31	16	Mmus_LEW	LEWES_369	m3	w0	Mmus	Donor	Donor	p1	redilute	LEWES_369_44651	0.014	14	115943	4637706	331265	LEWES_369_44651_44665	0.24912	NA
H11	Sample 48	Bacteria	SYBR	20.2889	136825	2022-04-14	H	11	2022-03-31	16	Mmus_LEW	LEWES_369	m3	w0	Mmus	Donor	Donor	p1	redilute	LEWES_369_44651	0.014	14	136825	5472985	390927	LEWES_369_44651_44665	0.24912	NA
H5	Sample 24	Bacteria	SYBR	20.0206	163535	2022-04-14	H	5	2022-04-06	16	Mmus_LEW	LEWES_369	m3	w0	Mmus	Donor	Donor	p2	NA	LEWES_369_44657	0.025	24.9	163535	6541395	262707	LEWES_369_44657_44665	0.486958	NA
H6	Sample 24	Bacteria	SYBR	19.5336	226045	2022-04-14	H	6	2022-04-06	16	Mmus_LEW	LEWES_369	m3	w0	Mmus	Donor	Donor	p2	NA	LEWES_369_44657	0.025	24.9	226045	9041807	363125	LEWES_369_44657_44665	0.486958	NA
G3	Sample 15	Bacteria	SYBR	16.1147	591549	2022-04-08	G	3	2022-03-31	13	Mmus_NY2	NY2_641F	m1	w0	Mmus	Donor	Donor	p1	NA	NY2_641F_44651	0.034	33.5	591549	23661976	706328	NY2_641F_44651_44659	0.0495942	NA
G4	Sample 15	Bacteria	SYBR	16.0651	611247	2022-04-08	G	4	2022-03-31	13	Mmus_NY2	NY2_641F	m1	w0	Mmus	Donor	Donor	p1	NA	NY2_641F_44651	0.034	33.5	611247	24449866	729847	NY2_641F_44651_44659	0.0495942	NA
E8	Sample 29	Bacteria	SYBR	17.1481	298930	2022-04-08	E	8	2022-04-01	13	Mmus_NY2	NY2_641F	m1	w0	Mmus	Donor	Donor	p2	NA	NY2_641F_44652	0.011	11.3	298930	11957187	1058158	NY2_641F_44652_44659	0.473906	NA
E7	Sample 29	Bacteria	SYBR	16.6742	408792	2022-04-08	E	7	2022-04-01	13	Mmus_NY2	NY2_641F	m1	w0	Mmus	Donor	Donor	p2	NA	NY2_641F_44652	0.011	11.3	408792	16351694	1447053	NY2_641F_44652_44659	0.473906	NA
E12	Sample 45	Bacteria	SYBR	16.1652	572134	2022-04-08	E	12	2022-04-04	13	Mmus_NY2	NY2_641F	m1	w0	Mmus	Donor	Donor	p3	NA	NY2_641F_44655	0.04	40.3	572134	22885370	567875	NY2_641F_44655_44659	0.10574	NA
E11	Sample 45	Bacteria	SYBR	16.0595	613519	2022-04-08	E	11	2022-04-04	13	Mmus_NY2	NY2_641F	m1	w0	Mmus	Donor	Donor	p3	NA	NY2_641F_44655	0.04	40.3	613519	24540764	608952	NY2_641F_44655_44659	0.10574	NA
A6	NY2_645M	Target 1	SYBR	22.1986	37793.7	2022-04-07	A	6	2022-03-31	1	Mmus_NY2	NY2_645M	m2	w0	Mmus	Donor	Donor	p1	NA	NY2_645M_44651	0.035	35.5	37794	1511748	42584	NY2_645M_44651_44658	0.254235	NA
A5	NY2_645M	Target 1	SYBR	21.9443	43991	2022-04-07	A	5	2022-03-31	1	Mmus_NY2	NY2_645M	m2	w0	Mmus	Donor	Donor	p1	NA	NY2_645M_44651	0.035	35.5	43991	1759639	49567	NY2_645M_44651_44658	0.254235	NA
A5	Sample 17	Bacteria	SYBR	17.7347	202922	2022-04-08	A	5	2022-04-01	1	Mmus_NY2	NY2_645M	m2	w0	Mmus	Donor	Donor	p2	NA	NY2_645M_44652	0.027	27.1	202922	8116887	299516	NY2_645M_44652_44659	0.0661414	NA
A6	Sample 17	Bacteria	SYBR	17.6685	211983	2022-04-08	A	6	2022-04-01	1	Mmus_NY2	NY2_645M	m2	w0	Mmus	Donor	Donor	p2	NA	NY2_645M_44652	0.027	27.1	211983	8479326	312890	NY2_645M_44652_44659	0.0661414	NA
A9	Sample 33	Bacteria	SYBR	17.0935	309917	2022-04-08	A	9	2022-04-04	1	Mmus_NY2	NY2_645M	m2	w0	Mmus	Donor	Donor	p3	NA	NY2_645M_44655	0.012	11.7	309917	12396673	1059545	NY2_645M_44655_44659	0.131071	NA
A10	Sample 33	Bacteria	SYBR	16.9624	337941	2022-04-08	A	10	2022-04-04	1	Mmus_NY2	NY2_645M	m2	w0	Mmus	Donor	Donor	p3	NA	NY2_645M_44655	0.012	11.7	337941	13517647	1155354	NY2_645M_44655_44659	0.131071	NA
D11	Sample 44	Bacteria	SYBR	18.6673	402067	2022-04-14	D	11	2022-04-04	1	Mmus_NY2	NY2_645M	m2	w0	Mmus	Donor	Donor	p3	rerun	NY2_645M_44655	0.012	11.7	402067	16082674	1374587	NY2_645M_44655_44665	0.267167	NA
D12	Sample 44	Bacteria	SYBR	18.4002	480208	2022-04-14	D	12	2022-04-04	1	Mmus_NY2	NY2_645M	m2	w0	Mmus	Donor	Donor	p3	rerun	NY2_645M_44655	0.012	11.7	480208	19208327	1641737	NY2_645M_44655_44665	0.267167	NA
A4	Sample 9	Bacteria	SYBR	17.416	250451	2022-04-08	A	4	2022-03-31	2	Mmus_NY2	NY2_650M	m3	w0	Mmus	Donor	Donor	p1	NA	NY2_650M_44651	0.02	19.9	250451	10018034	503419	NY2_650M_44651_44659	0.32698	NA
D7	Sample 28	Bacteria	SYBR	19.264	270416	2022-04-14	D	7	2022-03-31	2	Mmus_NY2	NY2_650M	m3	w0	Mmus	Donor	Donor	p1	rerun	NY2_650M_44651	0.02	19.9	270416	10816634	543549	NY2_650M_44651_44665	0.0370074	NA
D8	Sample 28	Bacteria	SYBR	19.227	277151	2022-04-14	D	8	2022-03-31	2	Mmus_NY2	NY2_650M	m3	w0	Mmus	Donor	Donor	p1	rerun	NY2_650M_44651	0.02	19.9	277151	11086033	557087	NY2_650M_44651_44665	0.0370074	NA
A3	Sample 9	Bacteria	SYBR	17.0891	310822	2022-04-08	A	3	2022-03-31	2	Mmus_NY2	NY2_650M	m3	w0	Mmus	Donor	Donor	p1	NA	NY2_650M_44651	0.02	19.9	310822	12432899	624769	NY2_650M_44651_44659	0.32698	NA
B6	Sample 18	Bacteria	SYBR	18.0794	161599	2022-04-08	B	6	2022-04-01	2	Mmus_NY2	NY2_650M	m3	w0	Mmus	Donor	Donor	p2	NA	NY2_650M_44652	0.014	13.5	161599	6463976	478813	NY2_650M_44652_44659	0.482041	NA
B5	Sample 18	Bacteria	SYBR	17.5974	222181	2022-04-08	B	5	2022-04-01	2	Mmus_NY2	NY2_650M	m3	w0	Mmus	Donor	Donor	p2	NA	NY2_650M_44652	0.014	13.5	222181	8887243	658314	NY2_650M_44652_44659	0.482041	NA
H7	Sample 32	Bacteria	SYBR	19.4404	240501	2022-04-14	H	7	2022-04-01	2	Mmus_NY2	NY2_650M	m3	w0	Mmus	Donor	Donor	p2	rerun	NY2_650M_44652	0.014	13.5	240501	9620058	712597	NY2_650M_44652_44665	0.0816305	NA
H8	Sample 32	Bacteria	SYBR	19.3588	253913	2022-04-14	H	8	2022-04-01	2	Mmus_NY2	NY2_650M	m3	w0	Mmus	Donor	Donor	p2	rerun	NY2_650M_44652	0.014	13.5	253913	10156508	752334	NY2_650M_44652_44665	0.0816305	NA
B9	Sample 34	Bacteria	SYBR	18.3091	138855	2022-04-08	B	9	2022-04-04	2	Mmus_NY2	NY2_650M	m3	w0	Mmus	Donor	Donor	p3	NA	NY2_650M_44655	0.008	8.4	138855	5554216	661216	NY2_650M_44655_44659	0.00299468	NA
B10	Sample 34	Bacteria	SYBR	18.3061	139130	2022-04-08	B	10	2022-04-04	2	Mmus_NY2	NY2_650M	m3	w0	Mmus	Donor	Donor	p3	NA	NY2_650M_44655	0.008	8.4	139130	5565212	662525	NY2_650M_44655_44659	0.00299468	NA
F4	Sample 14	Bacteria	SYBR	18.5866	115603	2022-04-08	F	4	2022-03-31	12	Mpah	PAH_230F	m1	w0	Mpah	Donor	Donor	p1	NA	PAH_230F_44651	0.012	12.1	115603	4624135	382160	PAH_230F_44651_44659	0.0121207	NA
F3	Sample 14	Bacteria	SYBR	18.5744	116533	2022-04-08	F	3	2022-03-31	12	Mpah	PAH_230F	m1	w0	Mpah	Donor	Donor	p1	NA	PAH_230F_44651	0.012	12.1	116533	4661301	385231	PAH_230F_44651_44659	0.0121207	NA
D8	Sample 28	Bacteria	SYBR	18.7619	102963	2022-04-08	D	8	2022-04-01	12	Mpah	PAH_230F	m1	w0	Mpah	Donor	Donor	p2	NA	PAH_230F_44652	0.013	12.5	102963	4118525	329482	PAH_230F_44652_44659	0.0684736	NA
D7	Sample 28	Bacteria	SYBR	18.6934	107726	2022-04-08	D	7	2022-04-01	12	Mpah	PAH_230F	m1	w0	Mpah	Donor	Donor	p2	NA	PAH_230F_44652	0.013	12.5	107726	4309059	344725	PAH_230F_44652_44659	0.0684736	NA
D11	Sample 44	Bacteria	SYBR	19.6062	58952.5	2022-04-08	D	11	2022-04-04	12	Mpah	PAH_230F	m1	w0	Mpah	Donor	Donor	p3	NA	PAH_230F_44655	0.025	25.4	58953	2358102	92839	PAH_230F_44655_44659	0.113888	NA
D12	Sample 44	Bacteria	SYBR	19.4923	63557.9	2022-04-08	D	12	2022-04-04	12	Mpah	PAH_230F	m1	w0	Mpah	Donor	Donor	p3	NA	PAH_230F_44655	0.025	25.4	63558	2542318	100091	PAH_230F_44655_44659	0.113888	NA
C6	Sample 19	Bacteria	SYBR	19.0524	84989.7	2022-04-08	C	6	2022-04-01	3	Mpah	PAH_235M	m2	w0	Mpah	Donor	Donor	p2	NA	PAH_235M_44652	0.015	15.4	84990	3399588	220752	PAH_235M_44652_44659	0.140362	NA
C5	Sample 19	Bacteria	SYBR	18.912	93245.3	2022-04-08	C	5	2022-04-01	3	Mpah	PAH_235M	m2	w0	Mpah	Donor	Donor	p2	NA	PAH_235M_44652	0.015	15.4	93245	3729814	242196	PAH_235M_44652_44659	0.140362	NA
C9	Sample 35	Bacteria	SYBR	20.084	42997.2	2022-04-08	C	9	2022-04-04	3	Mpah	PAH_235M	m2	w0	Mpah	Donor	Donor	p3	NA	PAH_235M_44655	0.011	11.3	42997	1719889	152203	PAH_235M_44655_44659	0.140471	NA
C10	Sample 35	Bacteria	SYBR	19.9436	47177.3	2022-04-08	C	10	2022-04-04	3	Mpah	PAH_235M	m2	w0	Mpah	Donor	Donor	p3	NA	PAH_235M_44655	0.011	11.3	47177	1887090	166999	PAH_235M_44655_44659	0.140471	NA
F5	PAH_240M	Target 1	SYBR	23.2704	19925.1	2022-04-07	F	5	2022-03-31	9	Mpah	PAH_240M	m3	w0	Mpah	Donor	Donor	p1	NA	PAH_240M_44651	0.013	12.5	19925	797006	63760	PAH_240M_44651_44658	0.316791	NA
F6	PAH_240M	Target 1	SYBR	22.9536	24075.3	2022-04-07	F	6	2022-03-31	9	Mpah	PAH_240M	m3	w0	Mpah	Donor	Donor	p1	NA	PAH_240M_44651	0.013	12.5	24075	963012	77041	PAH_240M_44651_44658	0.316791	NA
A8	Sample 25	Bacteria	SYBR	18.1732	151892	2022-04-08	A	8	2022-04-01	9	Mpah	PAH_240M	m3	w0	Mpah	Donor	Donor	p2	NA	PAH_240M_44652	0.025	25.4	151892	6075663	239199	PAH_240M_44652_44659	0.279647	NA
A7	Sample 25	Bacteria	SYBR	17.8936	182704	2022-04-08	A	7	2022-04-01	9	Mpah	PAH_240M	m3	w0	Mpah	Donor	Donor	p2	NA	PAH_240M_44652	0.025	25.4	182704	7308140	287722	PAH_240M_44652_44659	0.279647	NA
F10	Sample 38	Bacteria	SYBR	19.8357	184928	2022-04-14	F	10	2022-04-01	9	Mpah	PAH_240M	m3	w0	Mpah	Donor	Donor	p2	rerun	PAH_240M_44652	0.025	25.4	184928	7397128	291226	PAH_240M_44652_44665	0.202421	NA
F9	Sample 38	Bacteria	SYBR	19.6332	211564	2022-04-14	F	9	2022-04-01	9	Mpah	PAH_240M	m3	w0	Mpah	Donor	Donor	p2	rerun	PAH_240M_44652	0.025	25.4	211564	8462567	333172	PAH_240M_44652_44665	0.202421	NA
A12	Sample 41	Bacteria	SYBR	19.7426	53872.7	2022-04-08	A	12	2022-04-04	9	Mpah	PAH_240M	m3	w0	Mpah	Donor	Donor	p3	NA	PAH_240M_44655	0.025	24.5	53873	2154909	87955	PAH_240M_44655_44659	0.27593	NA
A11	Sample 41	Bacteria	SYBR	19.4667	64642.2	2022-04-08	A	11	2022-04-04	9	Mpah	PAH_240M	m3	w0	Mpah	Donor	Donor	p3	NA	PAH_240M_44655	0.025	24.5	64642	2585687	105538	PAH_240M_44655_44659	0.27593	NA
C6	SPI_206M	Target 1	SYBR	24.1989	11443.6	2022-04-07	C	6	2022-03-31	4	Mspic_SPITUA	SPI_206M	m1	w0	Mspic	Donor	Donor	p1	NA	SPI_206M_44651	0.013	13.1	11444	457744	34942	SPI_206M_44651_44658	0.397074	NA
C5	SPI_206M	Target 1	SYBR	23.8019	14506.3	2022-04-07	C	5	2022-03-31	4	Mspic_SPITUA	SPI_206M	m1	w0	Mspic	Donor	Donor	p1	NA	SPI_206M_44651	0.013	13.1	14506	580252	44294	SPI_206M_44651_44658	0.397074	NA
A9	Sample 33	Bacteria	SYBR	20.2998	135832	2022-04-14	A	9	2022-04-01	4	Mspic_SPITUA	SPI_206M	m1	w0	Mspic	Donor	Donor	p2	rerun	SPI_206M_44652	0.006	6	135832	5433266	905544	SPI_206M_44652_44665	0.111325	NA
A10	Sample 33	Bacteria	SYBR	20.1885	146265	2022-04-14	A	10	2022-04-01	4	Mspic_SPITUA	SPI_206M	m1	w0	Mspic	Donor	Donor	p2	rerun	SPI_206M_44652	0.006	6	146265	5850602	975100	SPI_206M_44652_44665	0.111325	NA
D9	Sample 36	Bacteria	SYBR	17.6532	214132	2022-04-08	D	9	2022-04-04	4	Mspic_SPITUA	SPI_206M	m1	w0	Mspic	Donor	Donor	p3	NA	SPI_206M_44655	0.015	14.8	214132	8565281	578735	SPI_206M_44655_44659	0.00184923	NA
D10	Sample 36	Bacteria	SYBR	17.6514	214394	2022-04-08	D	10	2022-04-04	4	Mspic_SPITUA	SPI_206M	m1	w0	Mspic	Donor	Donor	p3	NA	SPI_206M_44655	0.015	14.8	214394	8575749	579442	SPI_206M_44655_44659	0.00184923	NA
H3	Sample 16	Bacteria	SYBR	18.0018	170095	2022-04-08	H	3	2022-03-31	14	Mspic_SPITUA	SPI_207F	m2	w0	Mspic	Donor	Donor	p1	NA	SPI_207F_44651	0.007	7.2	170095	6803781	944970	SPI_207F_44651_44659	0.0757436	NA
H4	Sample 16	Bacteria	SYBR	17.9261	178820	2022-04-08	H	4	2022-03-31	14	Mspic_SPITUA	SPI_207F	m2	w0	Mspic	Donor	Donor	p1	NA	SPI_207F_44651	0.007	7.2	178820	7152805	993445	SPI_207F_44651_44659	0.0757436	NA
G8	Sample 31	Bacteria	SYBR	19.6232	212978	2022-04-14	G	8	2022-03-31	14	Mspic_SPITUA	SPI_207F	m2	w0	Mspic	Donor	Donor	p1	rerun	SPI_207F_44651	0.007	7.2	212978	8519111	1183210	SPI_207F_44651_44665	0.0154112	NA
G7	Sample 31	Bacteria	SYBR	19.6078	215171	2022-04-14	G	7	2022-03-31	14	Mspic_SPITUA	SPI_207F	m2	w0	Mspic	Donor	Donor	p1	rerun	SPI_207F_44651	0.007	7.2	215171	8606835	1195394	SPI_207F_44651_44665	0.0154112	NA
F8	Sample 30	Bacteria	SYBR	18.2225	147023	2022-04-08	F	8	2022-04-01	14	Mspic_SPITUA	SPI_207F	m2	w0	Mspic	Donor	Donor	p2	NA	SPI_207F_44652	0.009	8.9	147023	5880914	660777	SPI_207F_44652_44659	0.326784	NA
F7	Sample 30	Bacteria	SYBR	17.8958	182439	2022-04-08	F	7	2022-04-01	14	Mspic_SPITUA	SPI_207F	m2	w0	Mspic	Donor	Donor	p2	NA	SPI_207F_44652	0.009	8.9	182439	7297575	819952	SPI_207F_44652_44659	0.326784	NA
B12	Sample 42	Bacteria	SYBR	19.8179	187119	2022-04-14	B	12	2022-04-01	14	Mspic_SPITUA	SPI_207F	m2	w0	Mspic	Donor	Donor	p2	rerun	SPI_207F_44652	0.009	8.9	187119	7484744	840982	SPI_207F_44652_44665	0.174475	NA
B11	Sample 42	Bacteria	SYBR	19.6435	210130	2022-04-14	B	11	2022-04-01	14	Mspic_SPITUA	SPI_207F	m2	w0	Mspic	Donor	Donor	p2	rerun	SPI_207F_44652	0.009	8.9	210130	8405198	944404	SPI_207F_44652_44665	0.174475	NA
F12	Sample 46	Bacteria	SYBR	18.8394	97822.3	2022-04-08	F	12	2022-04-04	14	Mspic_SPITUA	SPI_207F	m2	w0	Mspic	Donor	Donor	p3	NA	SPI_207F_44655	0.034	33.8	97822	3912892	115766	SPI_207F_44655_44659	0.12444	NA
F11	Sample 46	Bacteria	SYBR	18.715	106202	2022-04-08	F	11	2022-04-04	14	Mspic_SPITUA	SPI_207F	m2	w0	Mspic	Donor	Donor	p3	NA	SPI_207F_44655	0.034	33.8	106202	4248072	125683	SPI_207F_44655_44659	0.12444	NA
D4	Sample 12	Bacteria	SYBR	17.7145	205639	2022-04-08	D	4	2022-03-31	10	Mspic_SPITUA	SPI_208M	m3	w0	Mspic	Donor	Donor	p1	NA	SPI_208M_44651	0.008	7.5	205639	8225578	1096744	SPI_208M_44651_44659	0.0456161	NA
D3	Sample 12	Bacteria	SYBR	17.6689	211929	2022-04-08	D	3	2022-03-31	10	Mspic_SPITUA	SPI_208M	m3	w0	Mspic	Donor	Donor	p1	NA	SPI_208M_44651	0.008	7.5	211929	8477168	1130289	SPI_208M_44651_44659	0.0456161	NA
B7	Sample 26	Bacteria	SYBR	18.0062	169609	2022-04-08	B	7	2022-04-01	10	Mspic_SPITUA	SPI_208M	m3	w0	Mspic	Donor	Donor	p2	NA	SPI_208M_44652	0.007	7.1	169609	6784370	955545	SPI_208M_44652_44659	0.166894	NA
B8	Sample 26	Bacteria	SYBR	17.8393	189374	2022-04-08	B	8	2022-04-01	10	Mspic_SPITUA	SPI_208M	m3	w0	Mspic	Donor	Donor	p2	NA	SPI_208M_44652	0.007	7.1	189374	7574971	1066897	SPI_208M_44652_44659	0.166894	NA
G10	Sample 39	Bacteria	SYBR	19.5158	228744	2022-04-14	G	10	2022-04-01	10	Mspic_SPITUA	SPI_208M	m3	w0	Mspic	Donor	Donor	p2	rerun	SPI_208M_44652	0.007	7.1	228744	9149745	1288696	SPI_208M_44652_44665	0.130428	NA
G9	Sample 39	Bacteria	SYBR	19.3854	249461	2022-04-14	G	9	2022-04-01	10	Mspic_SPITUA	SPI_208M	m3	w0	Mspic	Donor	Donor	p2	rerun	SPI_208M_44652	0.007	7.1	249461	9978459	1405417	SPI_208M_44652_44665	0.130428	NA
B11	Sample 42	Bacteria	SYBR	17.385	255645	2022-04-08	B	11	2022-04-04	10	Mspic_SPITUA	SPI_208M	m3	w0	Mspic	Donor	Donor	p3	NA	SPI_208M_44655	0.013	12.8	255645	10225793	798890	SPI_208M_44655_44659	0.0477227	NA
B12	Sample 42	Bacteria	SYBR	17.3372	263831	2022-04-08	B	12	2022-04-04	10	Mspic_SPITUA	SPI_208M	m3	w0	Mspic	Donor	Donor	p3	NA	SPI_208M_44655	0.013	12.8	263831	10553236	824472	SPI_208M_44655_44659	0.0477227	NA
E4	Sample 13	Bacteria	SYBR	16.8252	370006	2022-04-08	E	4	2022-03-31	11	Mspic_ZBN	ZBN_160F	m1	w0	Mspic	Donor	Donor	p1	NA	ZBN_160F_44651	0.011	10.7	370006	14800231	1383199	ZBN_160F_44651_44659	0.133996	NA
E3	Sample 13	Bacteria	SYBR	16.6912	404244	2022-04-08	E	3	2022-03-31	11	Mspic_ZBN	ZBN_160F	m1	w0	Mspic	Donor	Donor	p1	NA	ZBN_160F_44651	0.011	10.7	404244	16169759	1511192	ZBN_160F_44651_44659	0.133996	NA
F7	Sample 30	Bacteria	SYBR	18.4757	456685	2022-04-14	F	7	2022-03-31	11	Mspic_ZBN	ZBN_160F	m1	w0	Mspic	Donor	Donor	p1	rerun	ZBN_160F_44651	0.011	10.7	456685	18267400	1707234	ZBN_160F_44651_44665	0.0616511	NA
F8	Sample 30	Bacteria	SYBR	18.4141	475790	2022-04-14	F	8	2022-03-31	11	Mspic_ZBN	ZBN_160F	m1	w0	Mspic	Donor	Donor	p1	rerun	ZBN_160F_44651	0.011	10.7	475790	19031605	1778655	ZBN_160F_44651_44665	0.0616511	NA
C8	Sample 27	Bacteria	SYBR	17.2895	272283	2022-04-08	C	8	2022-04-01	11	Mspic_ZBN	ZBN_160F	m1	w0	Mspic	Donor	Donor	p2	NA	ZBN_160F_44652	0.005	5.1	272283	10891321	2135553	ZBN_160F_44652_44659	0.217197	NA
C7	Sample 27	Bacteria	SYBR	17.0723	314283	2022-04-08	C	7	2022-04-01	11	Mspic_ZBN	ZBN_160F	m1	w0	Mspic	Donor	Donor	p2	NA	ZBN_160F_44652	0.005	5.1	314283	12571316	2464964	ZBN_160F_44652_44659	0.217197	NA
H10	Sample 40	Bacteria	SYBR	18.8787	349370	2022-04-14	H	10	2022-04-01	11	Mspic_ZBN	ZBN_160F	m1	w0	Mspic	Donor	Donor	p2	rerun	ZBN_160F_44652	0.005	5.1	349370	13974784	2740154	ZBN_160F_44652_44665	0.12733	NA
H9	Sample 40	Bacteria	SYBR	18.7513	380229	2022-04-14	H	9	2022-04-01	11	Mspic_ZBN	ZBN_160F	m1	w0	Mspic	Donor	Donor	p2	rerun	ZBN_160F_44652	0.005	5.1	380229	15209165	2982189	ZBN_160F_44652_44665	0.12733	NA
E6	Sample 21	Bacteria	SYBR	17.2065	287618	2022-04-08	E	6	2022-04-01	5	Mspic_ZBN	ZBN_169M	m2	w0	Mspic	Donor	Donor	p2	NA	ZBN_169M_44652	0.011	10.5	287618	11504724	1095688	ZBN_169M_44652_44659	0.12543	NA
E5	Sample 21	Bacteria	SYBR	17.0811	312460	2022-04-08	E	5	2022-04-01	5	Mspic_ZBN	ZBN_169M	m2	w0	Mspic	Donor	Donor	p2	NA	ZBN_169M_44652	0.011	10.5	312460	12498393	1190323	ZBN_169M_44652_44659	0.12543	NA
B9	Sample 34	Bacteria	SYBR	18.592	422717	2022-04-14	B	9	2022-04-01	5	Mspic_ZBN	ZBN_169M	m2	w0	Mspic	Donor	Donor	p2	rerun	ZBN_169M_44652	0.011	10.5	422717	16908675	1610350	ZBN_169M_44652_44665	0.0645085	NA
B10	Sample 34	Bacteria	SYBR	18.5275	441238	2022-04-14	B	10	2022-04-01	5	Mspic_ZBN	ZBN_169M	m2	w0	Mspic	Donor	Donor	p2	rerun	ZBN_169M_44652	0.011	10.5	441238	17649531	1680908	ZBN_169M_44652_44665	0.0645085	NA
E9	Sample 37	Bacteria	SYBR	17.6356	216646	2022-04-08	E	9	2022-04-04	5	Mspic_ZBN	ZBN_169M	m2	w0	Mspic	Donor	Donor	p3	NA	ZBN_169M_44655	0.014	14.3	216646	8665823	606002	ZBN_169M_44655_44659	0.158027	NA
E10	Sample 37	Bacteria	SYBR	17.4775	240479	2022-04-08	E	10	2022-04-04	5	Mspic_ZBN	ZBN_169M	m2	w0	Mspic	Donor	Donor	p3	NA	ZBN_169M_44655	0.014	14.3	240479	9619175	672670	ZBN_169M_44655_44659	0.158027	NA
E12	Sample 45	Bacteria	SYBR	19.0769	306241	2022-04-14	E	12	2022-04-04	5	Mspic_ZBN	ZBN_169M	m2	w0	Mspic	Donor	Donor	p3	rerun	ZBN_169M_44655	0.014	14.3	306241	12249631	856618	ZBN_169M_44655_44665	0.0850942	NA
E11	Sample 45	Bacteria	SYBR	18.9918	324063	2022-04-14	E	11	2022-04-04	5	Mspic_ZBN	ZBN_169M	m2	w0	Mspic	Donor	Donor	p3	rerun	ZBN_169M_44655	0.014	14.3	324063	12962528	906471	ZBN_169M_44655_44665	0.0850942	NA
B4	Sample 10	Bacteria	SYBR	18.9193	92793.4	2022-04-08	B	4	2022-03-31	6	Mspic_ZBN	ZBN_170M	m3	w0	Mspic	Donor	Donor	p1	NA	ZBN_170M_44651	0.005	5	92793	3711735	742347	ZBN_170M_44651_44659	0.0355504	NA
B3	Sample 10	Bacteria	SYBR	18.8838	94997.9	2022-04-08	B	3	2022-03-31	6	Mspic_ZBN	ZBN_170M	m3	w0	Mspic	Donor	Donor	p1	NA	ZBN_170M_44651	0.005	5	94998	3799917	759983	ZBN_170M_44651_44659	0.0355504	NA
F5	Sample 22	Bacteria	SYBR	16.8186	371612	2022-04-08	F	5	2022-04-01	6	Mspic_ZBN	ZBN_170M	m3	w0	Mspic	Donor	Donor	p2	NA	ZBN_170M_44652	0.011	10.5	371612	14864490	1415666	ZBN_170M_44652_44659	0.073319	NA
F6	Sample 22	Bacteria	SYBR	16.7453	390050	2022-04-08	F	6	2022-04-01	6	Mspic_ZBN	ZBN_170M	m3	w0	Mspic	Donor	Donor	p2	NA	ZBN_170M_44652	0.011	10.5	390050	15602012	1485906	ZBN_170M_44652_44659	0.073319	NA
F10	Sample 38	Bacteria	SYBR	19.5842	59815.7	2022-04-08	F	10	2022-04-04	6	Mspic_ZBN	ZBN_170M	m3	w0	Mspic	Donor	Donor	p3	NA	ZBN_170M_44655	0.011	10.7	59816	2392626	223610	ZBN_170M_44655_44659	0.00216862	NA
F9	Sample 38	Bacteria	SYBR	19.582	59901.4	2022-04-08	F	9	2022-04-04	6	Mspic_ZBN	ZBN_170M	m3	w0	Mspic	Donor	Donor	p3	NA	ZBN_170M_44655	0.011	10.7	59901	2396056	223930	ZBN_170M_44655_44659	0.00216862	NA
