# Supplementary material for: Home-site advantage for host species–specific gut microbiota
Source: Sci Adv. 2023 May 12;9(19):eadf5499. doi: 10.1126/sciadv.adf5499 (PMC10184861; doi:10.1126/sciadv.adf5499)
Supplement: Supplementary file 2 — Tables S1 to S6 [file sciadv.adf5499_tables_s1_to_s6.zip › adf5499_Table_S4.xlsx]

## Sheet: Table S4
Table S4. Local Adaptation Index values from experiment 2.
Sample_ID	Sample_LAI	Inoculum_LAI	LAIobserved_minus_LAIexpected
Rag1_MpahFL1_4w_m71_c603	0.0755564	-0.0270127	0.102569
Rag1_MpahFL1_4w_m72_c603	0.0797905	-0.0270127	0.106803
Rag1_MpahFL1_4w_m73_c603	0.148273	-0.0270127	0.175286
Rag1_MpahFL1_4w_m74_c680	0.143673	-0.0270127	0.170686
Rag1_MpahFL1_4w_m75_c680	0.102682	-0.0270127	0.129694
Rag1_MpahFL1_4w_m76_c680	0.0732654	-0.0270127	0.100278
Rag1_MpahFL1_4w_m77_c680	0.0860837	-0.0270127	0.113096
Rag1_MpahFL1_4w_m78_c34	0.105775	-0.0270127	0.132787
Rag1_MpahFL1_4w_m79_c34	0.117626	-0.0270127	0.144638
Rag1_MpahFL1_4w_m80_c34	0.0868799	-0.0270127	0.113893
Rag1_MpahFL1_4w_m81_c158	0.0913866	-0.0270127	0.118399
Rag1_MpahFL1_4w_m82_c158	0.122464	-0.0270127	0.149476
Rag1_MpahFL1_4w_m83_c158	0.086288	-0.0270127	0.113301
Rag1_MpahFL1_4w_m84_c129	0.0682824	-0.0270127	0.0952952
Rag1_MpahFL1_4w_m85_c129	0.0622158	-0.0270127	0.0892285
Rag1_MpahFL1_4w_m86_c129	0.110662	-0.0270127	0.137675
Rag1_MpahFL1_4w_m87_c232	0.0959243	-0.0270127	0.122937
Rag1_MpahFL1_4w_m88_c232	0.117562	-0.0270127	0.144574
Rag1_MpahFL1_6w_m71_c603	0.130942	-0.0270127	0.157955
Rag1_MpahFL1_6w_m72_c603	0.110049	-0.0270127	0.137062
Rag1_MpahFL1_6w_m73_c603	0.109609	-0.0270127	0.136621
Rag1_MpahFL1_6w_m74_c680	0.0644579	-0.0270127	0.0914706
Rag1_MpahFL1_6w_m76_c680	0.0662468	-0.0270127	0.0932595
Rag1_MpahFL1_6w_m77_c680	0.0767954	-0.0270127	0.103808
Rag1_MpahFL1_6w_m78_c34	0.105559	-0.0270127	0.132572
Rag1_MpahFL1_6w_m79_c34	0.0874539	-0.0270127	0.114467
Rag1_MpahFL1_6w_m80_c34	0.0928023	-0.0270127	0.119815
Rag1_MpahFL1_6w_m81_c158	0.080403	-0.0270127	0.107416
Rag1_MpahFL1_6w_m82_c158	0.0754069	-0.0270127	0.10242
Rag1_MpahFL1_6w_m83_c158	0.101664	-0.0270127	0.128677
Rag1_MpahFL1_6w_m84_c129	0.0687929	-0.0270127	0.0958057
Rag1_MpahFL1_6w_m85_c129	0.0918227	-0.0270127	0.118835
Rag1_MpahFL1_6w_m86_c129	0.0790562	-0.0270127	0.106069
Rag1_MpahFL1_6w_m87_c232	0.105004	-0.0270127	0.132017
Rag1_MpahFL1_6w_m88_c232	0.115755	-0.0270127	0.142767
Rag1_PmanNY4_4w_m21_c623	0.251564	-0.38198	0.633545
Rag1_PmanNY4_4w_m22_c623	0.269357	-0.38198	0.651337
Rag1_PmanNY4_4w_m23_c623	0.175136	-0.38198	0.557116
Rag1_PmanNY4_4w_m24_c707	0.149708	-0.38198	0.531688
Rag1_PmanNY4_4w_m25_c707	0.210183	-0.38198	0.592163
Rag1_PmanNY4_4w_m26_c707	0.144208	-0.38198	0.526189
Rag1_PmanNY4_4w_m27_c19	0.124149	-0.38198	0.50613
Rag1_PmanNY4_4w_m28_c19	0.144307	-0.38198	0.526287
Rag1_PmanNY4_4w_m29_c778	0.246327	-0.38198	0.628308
Rag1_PmanNY4_4w_m30_c778	0.258498	-0.38198	0.640478
Rag1_PmanNY4_4w_m31_c778	0.186914	-0.38198	0.568894
Rag1_PmanNY4_4w_m32_c19	0.255473	-0.38198	0.637453
Rag1_PmanNY4_4w_m33_c181	0.125859	-0.38198	0.50784
Rag1_PmanNY4_4w_m34_c181	0.222868	-0.38198	0.604849
Rag1_PmanNY4_4w_m35_c181	0.351332	-0.38198	0.733312
Rag1_PmanNY4_4w_m36_c809	0.32341	-0.38198	0.70539
Rag1_PmanNY4_4w_m37_c809	0.297636	-0.38198	0.679617
Rag1_PmanNY4_4w_m38_c809	0.30521	-0.38198	0.68719
Rag1_PmanNY4_4w_m39_c104	0.197128	-0.38198	0.579109
Rag1_PmanNY4_4w_m40_c104	0.163649	-0.38198	0.545629
Rag1_PmanNY4_4w_m41_c104	0.188513	-0.38198	0.570493
Rag1_PmanNY4_4w_m42_c104	0.158313	-0.38198	0.540293
Rag1_PmanNY4_6w_m21_c623	0.418751	-0.38198	0.800731
Rag1_PmanNY4_6w_m22_c623	0.392338	-0.38198	0.774319
Rag1_PmanNY4_6w_m23_c623	0.417848	-0.38198	0.799829
Rag1_PmanNY4_6w_m24_c707	0.425997	-0.38198	0.807977
Rag1_PmanNY4_6w_m25_c707	0.383977	-0.38198	0.765957
Rag1_PmanNY4_6w_m26_c707	0.387025	-0.38198	0.769005
Rag1_PmanNY4_6w_m27_c19	0.346352	-0.38198	0.728332
Rag1_PmanNY4_6w_m28_c19	0.340717	-0.38198	0.722697
Rag1_PmanNY4_6w_m29_c778	0.334748	-0.38198	0.716728
Rag1_PmanNY4_6w_m30_c778	0.296126	-0.38198	0.678107
Rag1_PmanNY4_6w_m31_c778	0.357582	-0.38198	0.739563
Rag1_PmanNY4_6w_m32_c19	0.337793	-0.38198	0.719773
Rag1_PmanNY4_6w_m33_c181	0.332561	-0.38198	0.714542
Rag1_PmanNY4_6w_m34_c181	0.259826	-0.38198	0.641806
Rag1_PmanNY4_6w_m35_c181	0.33534	-0.38198	0.71732
Rag1_PmanNY4_6w_m36_c809	0.367163	-0.38198	0.749143
Rag1_PmanNY4_6w_m37_c809	0.352172	-0.38198	0.734152
Rag1_PmanNY4_6w_m38_c809	0.344746	-0.38198	0.726726
Rag1_PmanNY4_6w_m39_c104	0.36901	-0.38198	0.75099
Rag1_PmanNY4_6w_m41_c104	0.29257	-0.38198	0.67455
WT_MpahFL1_4w_m51_c777	0.0480394	-0.0270127	0.0750521
WT_MpahFL1_4w_m52_c777	0.0373949	-0.0270127	0.0644076
WT_MpahFL1_4w_m53_c777	0.150638	-0.0270127	0.177651
WT_MpahFL1_4w_m54_c113	0.164791	-0.0270127	0.191804
WT_MpahFL1_4w_m55_c113	0.176155	-0.0270127	0.203168
WT_MpahFL1_4w_m56_c113	0.172549	-0.0270127	0.199561
WT_MpahFL1_4w_m57_c243	0.175302	-0.0270127	0.202315
WT_MpahFL1_4w_m58_c243	0.217946	-0.0270127	0.244959
WT_MpahFL1_4w_m59_c243	0.229252	-0.0270127	0.256265
WT_MpahFL1_4w_m60_c744	0.186904	-0.0270127	0.213917
WT_MpahFL1_4w_m61_c744	0.176623	-0.0270127	0.203636
WT_MpahFL1_4w_m62_c744	0.205622	-0.0270127	0.232635
WT_MpahFL1_4w_m63_c775	0.129563	-0.0270127	0.156576
WT_MpahFL1_4w_m64_c775	0.17635	-0.0270127	0.203363
WT_MpahFL1_4w_m65_c775	0.0237878	-0.0270127	0.0508005
WT_MpahFL1_4w_m66_c266	0.0512024	-0.0270127	0.0782151
WT_MpahFL1_4w_m67_c266	0.109959	-0.0270127	0.136971
WT_MpahFL1_4w_m68_c266	0.0415699	-0.0270127	0.0685826
WT_MpahFL1_6w_m54_c113	0.111838	-0.0270127	0.13885
WT_MpahFL1_6w_m55_c113	0.0948732	-0.0270127	0.121886
WT_MpahFL1_6w_m56_c113	0.0565184	-0.0270127	0.0835311
WT_MpahFL1_6w_m57_c243	0.0835239	-0.0270127	0.110537
WT_MpahFL1_6w_m58_c243	0.103345	-0.0270127	0.130357
WT_MpahFL1_6w_m59_c243	0.0941255	-0.0270127	0.121138
WT_MpahFL1_6w_m60_c744	0.0797354	-0.0270127	0.106748
WT_MpahFL1_6w_m61_c744	0.0802335	-0.0270127	0.107246
WT_MpahFL1_6w_m62_c744	0.0844474	-0.0270127	0.11146
WT_MpahFL1_6w_m63_c775	0.0136008	-0.0270127	0.0406135
WT_MpahFL1_6w_m64_c775	0.113597	-0.0270127	0.14061
WT_MpahFL1_6w_m66_c266	0.0631123	-0.0270127	0.090125
WT_MpahFL1_6w_m67_c266	0.066055	-0.0270127	0.0930678
WT_MpahFL1_6w_m68_c266	0.0644559	-0.0270127	0.0914686
WT_PmanNY4_4w_m1_c101	0.115002	-0.38198	0.496983
WT_PmanNY4_4w_m10_c742	0.0830368	-0.38198	0.465017
WT_PmanNY4_4w_m11_c774	0.0994889	-0.38198	0.481469
WT_PmanNY4_4w_m12_c774	0.0719511	-0.38198	0.453932
WT_PmanNY4_4w_m13_c774	0.110766	-0.38198	0.492747
WT_PmanNY4_4w_m14_c333	0.156966	-0.38198	0.538946
WT_PmanNY4_4w_m15_c333	0.181045	-0.38198	0.563025
WT_PmanNY4_4w_m16_c333	0.12151	-0.38198	0.50349
WT_PmanNY4_4w_m2_c101	0.180891	-0.38198	0.562872
WT_PmanNY4_4w_m3_c101	0.103782	-0.38198	0.485762
WT_PmanNY4_4w_m4_c202	0.128574	-0.38198	0.510555
WT_PmanNY4_4w_m5_c202	0.13013	-0.38198	0.51211
WT_PmanNY4_4w_m6_c202	0.0737641	-0.38198	0.455745
WT_PmanNY4_4w_m7_c202	0.0843603	-0.38198	0.466341
WT_PmanNY4_4w_m8_c742	0.170327	-0.38198	0.552307
WT_PmanNY4_4w_m9_c742	0.257084	-0.38198	0.639065
WT_PmanNY4_6w_m1_c101	0.282112	-0.38198	0.664092
WT_PmanNY4_6w_m10_c742	0.342804	-0.38198	0.724784
WT_PmanNY4_6w_m11_c774	0.224592	-0.38198	0.606572
WT_PmanNY4_6w_m12_c774	0.255258	-0.38198	0.637239
WT_PmanNY4_6w_m13_c774	0.250426	-0.38198	0.632407
WT_PmanNY4_6w_m14_c333	0.240169	-0.38198	0.62215
WT_PmanNY4_6w_m15_c333	0.273879	-0.38198	0.655859
WT_PmanNY4_6w_m16_c333	0.191978	-0.38198	0.573958
WT_PmanNY4_6w_m2_c101	0.152571	-0.38198	0.534552
WT_PmanNY4_6w_m3_c101	0.187223	-0.38198	0.569203
WT_PmanNY4_6w_m5_c202	0.186229	-0.38198	0.56821
WT_PmanNY4_6w_m6_c202	0.281394	-0.38198	0.663374
WT_PmanNY4_6w_m7_c202	0.324736	-0.38198	0.706716
WT_PmanNY4_6w_m8_c742	0.38139	-0.38198	0.763371
WT_PmanNY4_6w_m9_c742	0.348823	-0.38198	0.730804
