# Supplementary material for: Home-site advantage for host species–specific gut microbiota
Source: Sci Adv. 2023 May 12;9(19):eadf5499. doi: 10.1126/sciadv.adf5499 (PMC10184861; doi:10.1126/sciadv.adf5499)
Supplement: Supplementary file 2 — Tables S1 to S6 [file sciadv.adf5499_tables_s1_to_s6.zip › adf5499_Table_S6.xlsx]

## Sheet: Mixtures
Table S6. Preparations of mixed inocula
Inoculum_ID	Strain_1	Strain_2	Individual ID Strain 1	Individual ID Strain 2	Weight of feces from Strain 1 (grams)	Weight of feces from Strain 2 (grams)	Source Ratio	Total Mass (grams)
Inoc_1	Mmus_NY2	Mspic_ZBN	NY2_645M	ZBN_169M	0.026	0.026	1	0.052
Inoc_2	Mmus_NY2	Mpah	NY2_650M	PAH_240M	0.035	0.035	1	0.07
Inoc_3	Mmus_NY2	Mmus_NY2	NY2_645M	NY2_650M	0.044	0.05	0.88	0.094
Inoc_4	Mmus_NY2	Mspic_SPITUA	NY2_650M	SPI_206M	0.026	0.028	0.928571	0.054
Inoc_5	Mpah	Mpah	PAH_235M	PAH_240M	0.013	0.011	1.18182	0.024
Inoc_6	Mspic_SPITUA	Mspic_SPITUA	SPI_206M	SPI_208M	0.018	0.016	1.125	0.034
Inoc_7	Mspic_SPITUA	Mpah	SPI_206M	PAH_240M	0.035	0.033	1.06061	0.068
Inoc_8	Mspic_ZBN	Mpah	ZBN_169M	PAH_240M	0.032	0.031	1.03226	0.063
Inoc_9	Mspic_ZBN	Mspic_ZBN	ZBN_169M	ZBN_170M	0.035	0.034	1.02941	0.069
Inoc_10	Mspic_ZBN	Mspic_SPITUA	ZBN_170M	SPI_208M	0.024	0.023	1.04348	0.047
Inoc_11	Pman	Pman	Pman_BW4_male	Pman_BW4_male	0.021	0.021	1	0.042
Inoc_12	Mmus_B6Con	Mspic_ZBN	C57_1431F	ZBN_160F	0.03	0.031	0.967742	0.061
Inoc_13	Mmus_B6Con	Mpah	C57_1431F	Pah_230F	0.021	0.023	0.913043	0.044
Inoc_14	Mmus_B6Con	Mmus_NY2	C57_1431F	NY2_641F	0.021	0.021	1	0.042
Inoc_15	Mmus_B6Con	Mmus_B6Con	C57_1433F	C57_1431F	0.035	0.032	1.09375	0.067
Inoc_16	Mmus_B6Con	Mmus_LEW	C57_1433F	LEWES_284F	0.021	0.021	1	0.042
Inoc_17	Mmus_B6Con	Mspic_SPITUA	C57_1433F	SPI_207F	0.012	0.011	1.09091	0.023
Inoc_18	Mmus_LEW	Mspic_ZBN	LEWES_284F	ZBN_160F	0.015	0.015	1	0.03
Inoc_19	Mmus_LEW	Mpah	LEWES_284F	Pah_230F	0.04	0.039	1.02564	0.079
Inoc_20	Mmus_LEW	Mmus_LEW	LEWES_284F	LEWES_284F	0.028	0.021	1.33333	0.049
Inoc_21	Mmus_LEW	Mmus_NY2	LEWES_284F	NY2_641F	0.024	0.027	0.888889	0.051
Inoc_22	Mmus_LEW	Mspic_SPITUA	LEWES_284F	SPI_207F	0.025	0.022	1.13636	0.047
