# Supplementary material for: Home-site advantage for host species–specific gut microbiota
Source: Sci Adv. 2023 May 12;9(19):eadf5499. doi: 10.1126/sciadv.adf5499 (PMC10184861; doi:10.1126/sciadv.adf5499)
Supplement: Supplementary file 3 — Data S1 [file sciadv.adf5499_data_s1.zip]

Archive with 1 entries (1 files):
- adf5499_Data_S1.txt
